# Supplementary material for: Transcriptomic and network analyses reveal distinct nitrate responses in light and dark in rice leaves (Oryza sativa Indica var. Panvel1)
Source: Sci Rep. 2020 Jul 22;10:12228. doi: 10.1038/s41598-020-68917-z (PMC7376017; doi:10.1038/s41598-020-68917-z)
Supplement: Supplementary file 2 — Supplementary information 2 [file 41598_2020_68917_MOESM2_ESM.xlsx]

## Sheet: Title
	Transcriptomic and network analyses reveal distinct nitrate responses in light and dark in rice leaves (Oryza sativa Indica var. Panvel1) Ravi Ramesh Pathak, Annie Prasanna Jangam, Aakansha Malik, Narendra Sharma, Dinesh Kumar Jaiswal, Nandula Raghuram

## Sheet: Table S1
Table S1. Nitrate-responsive data generated in light condition were used for multiple testing corrections. Benjamini Hochberg corrected p-values and associated FDR were calculated using freely available online tool (https://tools.carbocation.com/FDR). The raw data are available at NCBI GEO database (Accession number: GSE12940).
RANK	ProbeName (microarray)	P value (microarray)	Critical Value	Benjamini-Hochberg Adjusted P value	Significant using an FDR of 0.05?	FDR qualified probes Geomean log2FC (Light nitrate)
1	A_71_P128431	0	2.32612e-06	0	Yes	0.307052
2	A_71_P102469	0	4.65224e-06	0	Yes	-0.0930653
3	A_71_P109855	0	6.97837e-06	0	Yes	-0.0891982
4	A_71_P105831	0	9.30449e-06	0	Yes	-0.093165
5	A_71_P107895	0	1.16306e-05	0	Yes	-0.488029
6	A_71_P106651	0	1.39567e-05	0	Yes	0.110001
7	A_71_P111101	0	1.62829e-05	0	Yes	0.140193
8	A_71_P109836	0	1.8609e-05	0	Yes	-0.588764
9	A_71_P113556	0	2.09351e-05	0	Yes	-0.454934
10	A_71_P108623	0	2.32612e-05	0	Yes	0.181828
11	A_71_P127741	0	2.55873e-05	0	Yes	-0.0881898
12	A_71_P122173	0	2.79135e-05	0	Yes	0.52308
13	A_71_P118917	0	3.02396e-05	0	Yes	0.0502711
14	A_71_P107411	0	3.25657e-05	0	Yes	0.347936
15	A_71_P109410	0	3.48918e-05	0	Yes	-0.0911002
16	A_71_P125853	0	3.7218e-05	0	Yes	-0.172155
17	A_71_P121455	0	3.95441e-05	0	Yes	0.227745
18	A_71_P118892	0	4.18702e-05	0	Yes	-0.0908189
19	A_71_P105781	0	4.41963e-05	0	Yes	0.207036
20	A_71_P117101	0	4.65224e-05	0	Yes	0.245824
21	A_71_P125759	0	4.88486e-05	0	Yes	-0.110141
22	A_71_P121517	0	5.11747e-05	0	Yes	1.78801
23	A_71_P104123	0	5.35008e-05	0	Yes	-0.0939994
24	A_71_P101040	0.00014598	5.58269e-05	0.130743	No
25	A_71_P102212	0.00025138	5.81531e-05	0.216137	No
26	A_71_P117313	0.000318469	6.04792e-05	0.263288	No
27	A_71_P126129	0.000318469	6.28053e-05	0.253537	No
28	A_71_P101252	0.00034807	6.51314e-05	0.267206	No
29	A_71_P117269	0.000370991	6.74575e-05	0.274981	No
30	A_71_P117593	0.000429858	6.97837e-05	0.307993	No
31	A_71_P111145	0.000459653	7.21098e-05	0.318717	No
32	A_71_P112372	0.000514648	7.44359e-05	0.345699	No
33	A_71_P102829	0.000516318	7.6762e-05	0.336311	No
34	A_71_P110509	0.000567903	7.90882e-05	0.359032	No
35	A_71_P110882	0.000582452	8.14143e-05	0.357709	No
36	A_71_P123801	0.000621092	8.37404e-05	0.370844	No
37	A_71_P111718	0.000672959	8.60665e-05	0.390953	No
38	A_71_P109339	0.000697283	8.83926e-05	0.394424	No
39	A_71_P105372	0.000729232	9.07188e-05	0.401919	No
40	A_71_P125425	0.000748084	9.30449e-05	0.402002	No
41	A_71_P120823	0.000767011	9.5371e-05	0.40212	No
42	A_71_P118480	0.000806869	9.76971e-05	0.412944	No
43	A_71_P125982	0.00081098	0.000100023	0.405396	No
44	A_71_P112781	0.000856823	0.000102349	0.418578	No
45	A_71_P101924	0.000891208	0.000104676	0.4257	No
46	A_71_P107112	0.000892874	0.000107002	0.417224	No
47	A_71_P112665	0.000894128	0.000109328	0.408921	No
48	A_71_P122693	0.000908159	0.000111654	0.406685	No
49	A_71_P126839	0.000913371	0.00011398	0.400672	No
50	A_71_P123302	0.000982437	0.000116306	0.42235	No
51	A_71_P122866	0.000987007	0.000118632	0.415994	No
52	A_71_P102090	0.00100255	0.000120958	0.414419	No
53	A_71_P100448	0.00103515	0.000123284	0.419823	No
54	A_71_P111503	0.00104535	0.000125611	0.416108	No
55	A_71_P104036	0.0010628	0.000127937	0.415363	No
56	A_71_P100073	0.00109573	0.000130263	0.420584	No
57	A_71_P101706	0.00113885	0.000132589	0.429467	No
58	A_71_P106474	0.00113953	0.000134915	0.422315	No
59	A_71_P111734	0.00123615	0.000137241	0.450358	No
60	A_71_P106595	0.00126063	0.000139567	0.451621	No
61	A_71_P127714	0.00130902	0.000141893	0.461268	No
62	A_71_P112201	0.00132491	0.00014422	0.459337	No
63	A_71_P104880	0.00135547	0.000146546	0.462473	No
64	A_71_P124917	0.00137202	0.000148872	0.460807	No
65	A_71_P125849	0.00141576	0.000151198	0.46818	No
66	A_71_P125179	0.00143447	0.000153524	0.467181	No
67	A_71_P106395	0.00144358	0.00015585	0.463131	No
68	A_71_P100039	0.00147025	0.000158176	0.464751	No
69	A_71_P100869	0.00148051	0.000160502	0.46121	No
70	A_71_P109334	0.00150501	0.000162829	0.462145	No
71	A_71_P110185	0.00153402	0.000165155	0.464419	No
72	A_71_P114287	0.00158758	0.000167481	0.473958	No
73	A_71_P119222	0.00162403	0.000169807	0.478198	No
74	A_71_P116571	0.00166219	0.000172133	0.482821	No
75	A_71_P107487	0.00168864	0.000174459	0.483965	No
76	A_71_P108749	0.00170675	0.000176785	0.482719	No
77	A_71_P125430	0.00174007	0.000179111	0.485752	No
78	A_71_P101852	0.00181683	0.000181438	0.500677	No
79	A_71_P115502	0.00184171	0.000183764	0.501109	No
80	A_71_P109034	0.00188163	0.00018609	0.50557	No
81	A_71_P110310	0.00188907	0.000188416	0.501304	No
82	A_71_P111760	0.00191176	0.000190742	0.501139	No
83	A_71_P112617	0.00197503	0.000193068	0.511485	No
84	A_71_P122658	0.00209184	0.000195394	0.535288	No
85	A_71_P100307	0.0021256	0.00019772	0.537527	No
86	A_71_P109485	0.00213869	0.000200047	0.534549	No
87	A_71_P112888	0.00214349	0.000202373	0.529591	No
88	A_71_P100584	0.00215177	0.000204699	0.525595	No
89	A_71_P116762	0.00215803	0.000207025	0.521199	No
90	A_71_P122018	0.00216221	0.000209351	0.516409	No
91	A_71_P124062	0.00221818	0.000211677	0.523953	No
92	A_71_P107029	0.00222438	0.000214003	0.519707	No
93	A_71_P116773	0.00223688	0.000216329	0.517009	No
94	A_71_P123132	0.00226554	0.000218656	0.518062	No
95	A_71_P124185	0.00226554	0.000220982	0.512608	No
96	A_71_P119843	0.00230539	0.000223308	0.516191	No
97	A_71_P112714	0.00232814	0.000225634	0.515911	No
98	A_71_P125435	0.0023963	0.00022796	0.525596	No
99	A_71_P104780	0.00244664	0.000230286	0.531218	No
100	A_71_P128444	0.00249003	0.000232612	0.535231	No
101	A_71_P120619	0.00250636	0.000234938	0.533409	No
102	A_71_P111814	0.00252292	0.000237264	0.531668	No
103	A_71_P108042	0.00258787	0.000239591	0.540061	No
104	A_71_P110364	0.00259541	0.000241917	0.536426	No
105	A_71_P121190	0.00259843	0.000244243	0.531937	No
106	A_71_P118699	0.00260908	0.000246569	0.529078	No
107	A_71_P125861	0.00263282	0.000248895	0.528902	No
108	A_71_P115628	0.00264889	0.000251221	0.527202	No
109	A_71_P115458	0.00267486	0.000253547	0.527487	No
110	A_71_P100384	0.00268363	0.000255873	0.524405	No
111	A_71_P114736	0.00268614	0.0002582	0.520168	No
112	A_71_P118137	0.00269372	0.000260526	0.516978	No
113	A_71_P114230	0.00270325	0.000262852	0.514216	No
114	A_71_P122055	0.002709	0.000265178	0.51079	No
115	A_71_P125949	0.00273226	0.000267504	0.510694	No
116	A_71_P100396	0.00277998	0.00026983	0.515135	No
117	A_71_P119923	0.00277998	0.000272156	0.510732	No
118	A_71_P102936	0.0028294	0.000274482	0.515407	No
119	A_71_P116833	0.0028294	0.000276809	0.511076	No
120	A_71_P112927	0.00285478	0.000279135	0.511362	No
121	A_71_P109433	0.00290692	0.000281461	0.516399	No
122	A_71_P101174	0.00291357	0.000283787	0.513338	No
123	A_71_P107197	0.00293371	0.000286113	0.512684	No
124	A_71_P116422	0.00294275	0.000288439	0.510116	No
125	A_71_P125110	0.0029633	0.000290765	0.509569	No
126	A_71_P101041	0.0030267	0.000293091	0.51634	No
127	A_71_P105076	0.00303511	0.000295418	0.513699	No
128	A_71_P115063	0.00306556	0.000297744	0.514799	No
129	A_71_P113231	0.00311412	0.00030007	0.518899	No
130	A_71_P126625	0.00312577	0.000302396	0.516834	No
131	A_71_P114015	0.00312833	0.000304722	0.513308	No
132	A_71_P118458	0.00313218	0.000307048	0.510046	No
133	A_71_P101607	0.00323812	0.000309374	0.523334	No
134	A_71_P122154	0.00329852	0.0003117	0.529117	No
135	A_71_P126107	0.00338367	0.000314027	0.538756	No
136	A_71_P116544	0.00340435	0.000316353	0.538063	No
137	A_71_P115507	0.00341011	0.000318679	0.535039	No
138	A_71_P123501	0.00344115	0.000321005	0.535997	No
139	A_71_P115153	0.0034536	0.000323331	0.534066	No
140	A_71_P106562	0.00348773	0.000325657	0.535491	No
141	A_71_P118691	0.00348829	0.000327983	0.531779	No
142	A_71_P124246	0.00350751	0.000330309	0.530943	No
143	A_71_P125095	0.0035172	0.000332635	0.528687	No
144	A_71_P118370	0.00354659	0.000334962	0.529403	No
145	A_71_P126620	0.0035565	0.000337288	0.52722	No
146	A_71_P118961	0.00359668	0.000339614	0.529525	No
147	A_71_P111971	0.00359668	0.00034194	0.525923	No
148	A_71_P100622	0.00369343	0.000344266	0.536421	No
149	A_71_P116410	0.00371419	0.000346592	0.535816	No
150	A_71_P116678	0.00373745	0.000348918	0.535577	No
151	A_71_P101376	0.00375214	0.000351244	0.53412	No
152	A_71_P126834	0.00377587	0.000353571	0.533963	No
153	A_71_P102783	0.00384273	0.000355897	0.539866	No
154	A_71_P109121	0.00384273	0.000358223	0.53636	No
155	A_71_P107245	0.0039297	0.000360549	0.544961	No
156	A_71_P100937	0.00395411	0.000362875	0.544831	No
157	A_71_P110836	0.00397468	0.000365201	0.544177	No
158	A_71_P115528	0.00398238	0.000367527	0.54178	No
159	A_71_P125917	0.00399547	0.000369853	0.540142	No
160	A_71_P112463	0.00401226	0.00037218	0.539022	No
161	A_71_P125356	0.00401394	0.000374506	0.535899	No
162	A_71_P105867	0.00404454	0.000376832	0.536651	No
163	A_71_P115752	0.00404969	0.000379158	0.534037	No
164	A_71_P116128	0.00408958	0.000381484	0.536009	No
165	A_71_P111791	0.00408958	0.00038381	0.53276	No
166	A_71_P115468	0.00410717	0.000386136	0.531829	No
167	A_71_P109445	0.00410717	0.000388462	0.528644	No
168	A_71_P100785	0.00411247	0.000390789	0.526176	No
169	A_71_P123999	0.0041473	0.000393115	0.527493	No
170	A_71_P109944	0.00421596	0.000395441	0.533071	No
171	A_71_P109209	0.0042415	0.000397767	0.533164	No
172	A_71_P103139	0.00427255	0.000400093	0.533945	No
173	A_71_P100102	0.00435438	0.000402419	0.541025	No
174	A_71_P121840	0.00438537	0.000404745	0.541745	No
175	A_71_P103979	0.00440256	0.000407071	0.54076	No
176	A_71_P115798	0.00442929	0.000409398	0.540952	No
177	A_71_P102914	0.0044363	0.000411724	0.538748	No
178	A_71_P118495	0.00459461	0.00041405	0.554838	No
179	A_71_P117842	0.0046638	0.000416376	0.560047	No
180	A_71_P114451	0.0046695	0.000418702	0.557616	No
181	A_71_P101555	0.0047069	0.000421028	0.558977	No
182	A_71_P110079	0.00477934	0.000423354	0.564461	No
183	A_71_P128607	0.00477999	0.00042568	0.561453	No
184	A_71_P109861	0.00478652	0.000428007	0.559165	No
185	A_71_P126702	0.00482278	0.000430333	0.560355	No
186	A_71_P102495	0.00487022	0.000432659	0.562825	No
187	A_71_P115229	0.00488946	0.000434985	0.562026	No
188	A_71_P114623	0.00491968	0.000437311	0.562493	No
189	A_71_P111559	0.00494452	0.000439637	0.562341	No
190	A_71_P103350	0.00496573	0.000441963	0.561781	No
191	A_71_P100229	0.00497349	0.000444289	0.559713	No
192	A_71_P119490	0.00498127	0.000446615	0.557669	No
193	A_71_P126102	0.00509285	0.000448942	0.567206	No
194	A_71_P101593	0.0051704	0.000451268	0.572875	No
195	A_71_P108349	0.00517566	0.000453594	0.570517	No
196	A_71_P125184	0.00518972	0.00045592	0.569148	No
197	A_71_P122284	0.00522665	0.000458246	0.570288	No
198	A_71_P112718	0.00523237	0.000460572	0.56803	No
199	A_71_P106578	0.00523842	0.000462898	0.565828	No
200	A_71_P119625	0.0053139	0.000465224	0.571111	No
201	A_71_P123439	0.00531982	0.000467551	0.568903	No
202	A_71_P113633	0.00536967	0.000469877	0.571392	No
203	A_71_P125414	0.00537976	0.000472203	0.569645	No
204	A_71_P103771	0.00541024	0.000474529	0.570064	No
205	A_71_P123171	0.00542946	0.000476855	0.569299	No
206	A_71_P128479	0.00544106	0.000479181	0.567746	No
207	A_71_P113817	0.00544106	0.000481507	0.565003	No
208	A_71_P117701	0.00549982	0.000483833	0.568359	No
209	A_71_P112817	0.00550044	0.00048616	0.565703	No
210	A_71_P105767	0.00551172	0.000488486	0.564164	No
211	A_71_P110352	0.00551172	0.000490812	0.56149	No
212	A_71_P105498	0.00555716	0.000493138	0.563449	No
213	A_71_P116995	0.00557446	0.000495464	0.562549	No
214	A_71_P127694	0.00558424	0.00049779	0.560903	No
215	A_71_P125377	0.00559651	0.000500116	0.559521	No
216	A_71_P111027	0.00563366	0.000502442	0.560627	No
217	A_71_P110154	0.00565032	0.000504769	0.559694	No
218	A_71_P100291	0.00566709	0.000507095	0.55878	No
219	A_71_P109377	0.00569412	0.000509421	0.558882	No
220	A_71_P126282	0.00569525	0.000511747	0.556452	No
221	A_71_P105412	0.00577298	0.000514073	0.561494	No
222	A_71_P127186	0.00580488	0.000516399	0.562054	No
223	A_71_P106645	0.00581372	0.000518725	0.560385	No
224	A_71_P126077	0.00581372	0.000521051	0.557883	No
225	A_71_P121614	0.00581751	0.000523378	0.555766	No
226	A_71_P116301	0.00588484	0.000525704	0.559711	No
227	A_71_P120164	0.00588698	0.00052803	0.557448	No
228	A_71_P114168	0.00589446	0.000530356	0.555708	No
229	A_71_P111732	0.00591112	0.000532682	0.554845	No
230	A_71_P111492	0.00596348	0.000535008	0.557326	No
231	A_71_P112524	0.00600131	0.000537334	0.558434	No
232	A_71_P108596	0.00605269	0.00053966	0.560787	No
233	A_71_P107033	0.00609187	0.000541987	0.561995	No
234	A_71_P125359	0.0060977	0.000544313	0.560129	No
235	A_71_P116614	0.00609821	0.000546639	0.557792	No
236	A_71_P117035	0.00610593	0.000548965	0.556132	No
237	A_71_P125173	0.00615667	0.000551291	0.558387	No
238	A_71_P120424	0.00615667	0.000553617	0.556041	No
239	A_71_P117472	0.00618058	0.000555943	0.555864	No
240	A_71_P114234	0.00618058	0.000558269	0.553548	No
241	A_71_P123852	0.00624117	0.000560595	0.556655	No
242	A_71_P101691	0.00628223	0.000562922	0.558002	No
243	A_71_P114998	0.00630296	0.000565248	0.55754	No
244	A_71_P121604	0.00631031	0.000567574	0.555902	No
245	A_71_P105650	0.00634348	0.0005699	0.556543	No
246	A_71_P115384	0.00636599	0.000572226	0.556247	No
247	A_71_P108108	0.00638728	0.000574552	0.555848	No
248	A_71_P111389	0.00640777	0.000576878	0.555383	No
249	A_71_P110002	0.00641732	0.000579204	0.553977	No
250	A_71_P112190	0.00643028	0.000581531	0.552876	No
251	A_71_P104314	0.00645251	0.000583857	0.552577	No
252	A_71_P114585	0.00648267	0.000586183	0.552956	No
253	A_71_P107194	0.00650032	0.000588509	0.55227	No
254	A_71_P123778	0.00654211	0.000590835	0.553632	No
255	A_71_P108571	0.00656286	0.000593161	0.55321	No
256	A_71_P121552	0.00657518	0.000595487	0.552084	No
257	A_71_P118619	0.00663122	0.000597813	0.554623	No
258	A_71_P104039	0.00666095	0.00060014	0.55495	No
259	A_71_P101923	0.00666276	0.000602466	0.552958	No
260	A_71_P121302	0.00670101	0.000604792	0.553993	No
261	A_71_P106376	0.00676851	0.000607118	0.557429	No
262	A_71_P114341	0.0067723	0.000609444	0.555613	No
263	A_71_P109230	0.00680012	0.00061177	0.555774	No
264	A_71_P112791	0.00684511	0.000614096	0.557332	No
265	A_71_P100956	0.00695189	0.000616422	0.56389	No
266	A_71_P110890	0.00696024	0.000618749	0.562445	No
267	A_71_P128019	0.0069802	0.000621075	0.561945	No
268	A_71_P124505	0.00699554	0.000623401	0.561079	No
269	A_71_P116997	0.00699554	0.000625727	0.558993	No
270	A_71_P125401	0.00708638	0.000628053	0.564155	No
271	A_71_P108586	0.0071071	0.000630379	0.563717	No
272	A_71_P103961	0.00715273	0.000632705	0.56525	No
273	A_71_P126346	0.00715273	0.000635031	0.563179	No
274	A_71_P112394	0.00720671	0.000637358	0.565358	No
275	A_71_P125800	0.00720671	0.000639684	0.563303	No
276	A_71_P110078	0.00724148	0.00064201	0.56397	No
277	A_71_P115072	0.00725461	0.000644336	0.562953	No
278	A_71_P109232	0.00730036	0.000646662	0.564465	No
279	A_71_P111812	0.00734529	0.000648988	0.565903	No
280	A_71_P102993	0.00737364	0.000651314	0.566059	No
281	A_71_P112747	0.00737364	0.00065364	0.564044	No
282	A_71_P109707	0.00744155	0.000655967	0.56722	No
283	A_71_P122600	0.00745422	0.000658293	0.566179	No
284	A_71_P120871	0.00747979	0.000660619	0.56612	No
285	A_71_P106308	0.0074893	0.000662945	0.564851	No
286	A_71_P103341	0.0075105	0.000665271	0.564469	No
287	A_71_P125695	0.00751878	0.000667597	0.563123	No
288	A_71_P102746	0.0075485	0.000669923	0.563385	No
289	A_71_P121285	0.0075485	0.000672249	0.561436	No
290	A_71_P120847	0.00756558	0.000674575	0.560766	No
291	A_71_P118337	0.00757845	0.000676902	0.55979	No
292	A_71_P111785	0.00759023	0.000679228	0.55874	No
293	A_71_P111848	0.00769624	0.000681554	0.56461	No
294	A_71_P104373	0.00772793	0.00068388	0.565007	No
295	A_71_P125353	0.00774438	0.000686206	0.56429	No
296	A_71_P119699	0.00776884	0.000688532	0.56416	No
297	A_71_P107869	0.00777682	0.000690858	0.562837	No
298	A_71_P109215	0.00779496	0.000693184	0.562257	No
299	A_71_P103881	0.00781774	0.000695511	0.562015	No
300	A_71_P120615	0.00783148	0.000697837	0.561126	No
301	A_71_P103413	0.00783618	0.000700163	0.559597	No
302	A_71_P103156	0.0078591	0.000702489	0.559376	No
303	A_71_P112765	0.00787531	0.000704815	0.558679	No
304	A_71_P123027	0.00797157	0.000707141	0.563647	No
305	A_71_P110618	0.00797727	0.000709467	0.562202	No
306	A_71_P114184	0.00806733	0.000711793	0.56669	No
307	A_71_P123199	0.00809905	0.00071412	0.567065	No
308	A_71_P102296	0.00813727	0.000716446	0.567892	No
309	A_71_P109532	0.00814047	0.000718772	0.566277	No
310	A_71_P115196	0.00814047	0.000721098	0.56445	No
311	A_71_P124427	0.00817299	0.000723424	0.564882	No
312	A_71_P110754	0.00820643	0.00072575	0.565376	No
313	A_71_P119509	0.00828526	0.000728076	0.568983	No
314	A_71_P116839	0.00837609	0.000730402	0.573389	No
315	A_71_P124254	0.00840625	0.000732729	0.573627	No
316	A_71_P117939	0.00843484	0.000735055	0.573756	No
317	A_71_P101415	0.0084727	0.000737381	0.574513	No
318	A_71_P104517	0.00848776	0.000739707	0.573725	No
319	A_71_P118763	0.00860891	0.000742033	0.580089	No
320	A_71_P108712	0.00869381	0.000744359	0.58398	No
321	A_71_P103113	0.00879359	0.000746685	0.588842	No
322	A_71_P120309	0.00880991	0.000749011	0.588103	No
323	A_71_P112656	0.00881313	0.000751338	0.586496	No
324	A_71_P112896	0.00881689	0.000753664	0.584935	No
325	A_71_P102152	0.0089272	0.00075599	0.590431	No
326	A_71_P122818	0.00895013	0.000758316	0.590132	No
327	A_71_P125885	0.00902454	0.000760642	0.593219	No
328	A_71_P122532	0.00906804	0.000762968	0.594261	No
329	A_71_P128506	0.00907774	0.000765294	0.593088	No
330	A_71_P128451	0.00909395	0.00076762	0.592347	No
331	A_71_P109857	0.00909712	0.000769946	0.590763	No
332	A_71_P123716	0.00912951	0.000772273	0.591081	No
333	A_71_P112814	0.00922573	0.000774599	0.595517	No
334	A_71_P118750	0.00922573	0.000776925	0.593734	No
335	A_71_P113609	0.00932482	0.000779251	0.598319	No
336	A_71_P111155	0.0093304	0.000781577	0.596896	No
337	A_71_P107416	0.00937391	0.000783903	0.5979	No
338	A_71_P105986	0.00938899	0.000786229	0.59709	No
339	A_71_P110736	0.00940749	0.000788555	0.596501	No
340	A_71_P116871	0.00942075	0.000790882	0.595585	No
341	A_71_P119897	0.00943748	0.000793208	0.594893	No
342	A_71_P106631	0.0094407	0.000795534	0.593356	No
343	A_71_P120259	0.00945593	0.00079786	0.592581	No
344	A_71_P106252	0.00945766	0.000800186	0.590966	No
345	A_71_P115641	0.00953933	0.000802512	0.594342	No
346	A_71_P126103	0.00959656	0.000804838	0.596179	No
347	A_71_P101983	0.00966683	0.000807164	0.598814	No
348	A_71_P102269	0.00969397	0.000809491	0.59877	No
349	A_71_P105256	0.00970805	0.000811817	0.597921	No
350	A_71_P117650	0.00971863	0.000814143	0.596863	No
351	A_71_P123007	0.00971863	0.000816469	0.595162	No
352	A_71_P122754	0.00976606	0.000818795	0.596368	No
353	A_71_P109629	0.00978134	0.000821121	0.595609	No
354	A_71_P128266	0.00979338	0.000823447	0.594657	No
355	A_71_P110823	0.00979338	0.000825773	0.592982	No
356	A_71_P121020	0.00979338	0.0008281	0.591316	No
357	A_71_P101872	0.00980926	0.000830426	0.590616	No
358	A_71_P117256	0.00982895	0.000832752	0.590149	No
359	A_71_P126609	0.00988022	0.000835078	0.591575	No
360	A_71_P100311	0.00995674	0.000837404	0.594501	No
361	A_71_P107870	0.00996634	0.00083973	0.593425	No
362	A_71_P122546	0.00997622	0.000842056	0.592372	No
363	A_71_P122579	0.00998236	0.000844382	0.591104	No
364	A_71_P107883	0.00998402	0.000846709	0.589579	No
365	A_71_P111042	0.00998893	0.000849035	0.588252	No
366	A_71_P112133	0.00998954	0.000851361	0.586681	No
367	A_71_P101761	0.00999483	0.000853687	0.585392	No
368	A_71_P103158	0.00999844	0.000856013	0.584012	No
369	A_71_P117215	0.0100152	0.000858339	0.583407	No
370	A_71_P118243	0.0100247	0.000860665	0.58238	No
371	A_71_P109040	0.0100511	0.000862991	0.582338	No
372	A_71_P120536	0.0100723	0.000865318	0.581998	No
373	A_71_P115129	0.0101042	0.000867644	0.58228	No
374	A_71_P122654	0.0101364	0.00086997	0.582572	No
375	A_71_P101105	0.01014	0.000872296	0.581224	No
376	A_71_P100609	0.010158	0.000874622	0.580706	No
377	A_71_P114461	0.0102123	0.000876948	0.582262	No
378	A_71_P110085	0.0102556	0.000879274	0.583187	No
379	A_71_P111402	0.0102909	0.0008816	0.583648	No
380	A_71_P111053	0.0103147	0.000883926	0.583459	No
381	A_71_P127570	0.0103227	0.000886253	0.582377	No
382	A_71_P113699	0.0103623	0.000888579	0.583082	No
383	A_71_P118108	0.0103788	0.000890905	0.582484	No
384	A_71_P110297	0.0103976	0.000893231	0.582021	No
385	A_71_P116390	0.0104355	0.000895557	0.582624	No
386	A_71_P128227	0.0104355	0.000897883	0.581114	No
387	A_71_P121859	0.0104355	0.000900209	0.579613	No
388	A_71_P112330	0.0104884	0.000902535	0.581049	No
389	A_71_P119807	0.0105093	0.000904862	0.580712	No
390	A_71_P110675	0.0105093	0.000907188	0.579223	No
391	A_71_P102150	0.010512	0.000909514	0.577893	No
392	A_71_P124301	0.0105507	0.00091184	0.578541	No
393	A_71_P118383	0.0105507	0.000914166	0.577069	No
394	A_71_P105595	0.0105653	0.000916492	0.576401	No
395	A_71_P126838	0.0105842	0.000918818	0.575965	No
396	A_71_P127005	0.0106033	0.000921144	0.575548	No
397	A_71_P112897	0.0106093	0.000923471	0.574428	No
398	A_71_P128092	0.0106198	0.000925797	0.573547	No
399	A_71_P109736	0.0106591	0.000928123	0.574228	No
400	A_71_P110039	0.0106686	0.000930449	0.573304	No
401	A_71_P107564	0.0106925	0.000932775	0.573155	No
402	A_71_P110296	0.0106925	0.000935101	0.571729	No
403	A_71_P101637	0.0107038	0.000937427	0.570912	No
404	A_71_P117303	0.0107231	0.000939753	0.570525	No
405	A_71_P124996	0.010725	0.00094208	0.569219	No
406	A_71_P105313	0.0107891	0.000944406	0.571213	No
407	A_71_P115451	0.0107891	0.000946732	0.569809	No
408	A_71_P106371	0.0107891	0.000949058	0.568413	No
409	A_71_P116901	0.0108541	0.000951384	0.570435	No
410	A_71_P120367	0.0108692	0.00095371	0.569838	No
411	A_71_P110105	0.0109124	0.000956036	0.570711	No
412	A_71_P106528	0.0109394	0.000958362	0.570736	No
413	A_71_P123904	0.0109751	0.000960689	0.571211	No
414	A_71_P113007	0.0110022	0.000963015	0.571238	No
415	A_71_P118587	0.0110641	0.000965341	0.573068	No
416	A_71_P105249	0.0111676	0.000967667	0.577039	No
417	A_71_P120992	0.0112554	0.000969993	0.580178	No
418	A_71_P109246	0.0112731	0.000972319	0.579701	No
419	A_71_P117015	0.0113119	0.000974645	0.58031	No
420	A_71_P106282	0.0113221	0.000976971	0.579448	No
421	A_71_P117081	0.0113333	0.000979298	0.578643	No
422	A_71_P122788	0.0113333	0.000981624	0.577272	No
423	A_71_P110522	0.0113535	0.00098395	0.576934	No
424	A_71_P114861	0.011388	0.000986276	0.577325	No
425	A_71_P125051	0.0115039	0.000988602	0.581828	No
426	A_71_P124452	0.0115387	0.000990928	0.582215	No
427	A_71_P121240	0.0115736	0.000993254	0.582612	No
428	A_71_P115437	0.0115736	0.00099558	0.58125	No
429	A_71_P118242	0.0116	0.000997906	0.581216	No
430	A_71_P107158	0.0116103	0.00100023	0.580382	No
431	A_71_P117117	0.0117156	0.00100256	0.584285	No
432	A_71_P115808	0.0117156	0.00100488	0.582933	No
433	A_71_P106432	0.0117259	0.00100721	0.582097	No
434	A_71_P109136	0.0117294	0.00100954	0.580932	No
435	A_71_P127187	0.0117444	0.00101186	0.580336	No
436	A_71_P122477	0.0117798	0.00101419	0.580751	No
437	A_71_P126236	0.011792	0.00101652	0.580022	No
438	A_71_P103344	0.0118438	0.00101884	0.581239	No
439	A_71_P121078	0.0118703	0.00102117	0.581213	No
440	A_71_P124784	0.0120023	0.00102349	0.586341	No
441	A_71_P115222	0.0120103	0.00102582	0.585398	No
442	A_71_P112122	0.0120103	0.00102815	0.584074	No
443	A_71_P126678	0.0120103	0.00103047	0.582756	No
444	A_71_P113541	0.0120249	0.0010328	0.582152	No
445	A_71_P119970	0.012037	0.00103512	0.581427	No
446	A_71_P109511	0.0120608	0.00103745	0.581272	No
447	A_71_P125192	0.0121016	0.00103978	0.581932	No
448	A_71_P101888	0.0121246	0.0010421	0.581738	No
449	A_71_P103562	0.0121756	0.00104443	0.582885	No
450	A_71_P121926	0.0121773	0.00104676	0.58167	No
451	A_71_P102574	0.0121826	0.00104908	0.580633	No
452	A_71_P114364	0.0121871	0.00105141	0.579562	No
453	A_71_P103419	0.0122288	0.00105373	0.580261	No
454	A_71_P111273	0.0122412	0.00105606	0.579569	No
455	A_71_P114393	0.01236	0.00105839	0.583908	No
456	A_71_P114212	0.0124001	0.00106071	0.584519	No
457	A_71_P105663	0.0124063	0.00106304	0.583531	No
458	A_71_P127441	0.0124811	0.00106536	0.585769	No
459	A_71_P112328	0.0124811	0.00106769	0.584493	No
460	A_71_P105810	0.012539	0.00107002	0.585925	No
461	A_71_P100332	0.0125514	0.00107234	0.585235	No
462	A_71_P120273	0.0125798	0.00107467	0.585287	No
463	A_71_P127492	0.0125908	0.00107699	0.584536	No
464	A_71_P126328	0.0126464	0.00107932	0.58585	No
465	A_71_P119325	0.0126464	0.00108165	0.584591	No
466	A_71_P113273	0.0126837	0.00108397	0.585058	No
467	A_71_P108227	0.0126906	0.0010863	0.584122	No
468	A_71_P118353	0.0126997	0.00108863	0.583292	No
469	A_71_P120611	0.0127173	0.00109095	0.582854	No
470	A_71_P111964	0.0127307	0.00109328	0.582226	No
471	A_71_P114605	0.0127307	0.0010956	0.58099	No
472	A_71_P103546	0.0127539	0.00109793	0.580815	No
473	A_71_P114521	0.0128593	0.00110026	0.584376	No
474	A_71_P101230	0.0128593	0.00110258	0.583143	No
475	A_71_P111352	0.0129055	0.00110491	0.584008	No
476	A_71_P117036	0.0129152	0.00110723	0.583217	No
477	A_71_P101576	0.0130105	0.00110956	0.586289	No
478	A_71_P126059	0.0130217	0.00111189	0.585568	No
479	A_71_P116627	0.0130284	0.00111421	0.584646	No
480	A_71_P124202	0.0130544	0.00111654	0.584591	No
481	A_71_P126822	0.0130794	0.00111886	0.584494	No
482	A_71_P111403	0.0131556	0.00112119	0.58668	No
483	A_71_P120248	0.0131696	0.00112352	0.586087	No
484	A_71_P113603	0.0132334	0.00112584	0.587712	No
485	A_71_P102980	0.0133165	0.00112817	0.59018	No
486	A_71_P123155	0.0133537	0.0011305	0.590613	No
487	A_71_P105504	0.0134162	0.00113282	0.59216	No
488	A_71_P111510	0.0134228	0.00113515	0.591238	No
489	A_71_P111236	0.0134884	0.00113747	0.592911	No
490	A_71_P120116	0.0135792	0.0011398	0.595682	No
491	A_71_P122904	0.0135843	0.00114213	0.594695	No
492	A_71_P123946	0.0136323	0.00114445	0.595581	No
493	A_71_P105835	0.0136455	0.00114678	0.594949	No
494	A_71_P125439	0.0136519	0.0011491	0.594026	No
495	A_71_P128465	0.0136593	0.00115143	0.593144	No
496	A_71_P114700	0.0136695	0.00115376	0.59239	No
497	A_71_P110094	0.0136886	0.00115608	0.592027	No
498	A_71_P114285	0.0137379	0.00115841	0.592963	No
499	A_71_P128609	0.0137537	0.00116074	0.592456	No
500	A_71_P114584	0.0137559	0.00116306	0.591364	No
501	A_71_P124558	0.0138231	0.00116539	0.593068	No
502	A_71_P117316	0.0138243	0.00116771	0.59194	No
503	A_71_P102361	0.0138374	0.00117004	0.591321	No
504	A_71_P124657	0.0139476	0.00117237	0.594849	No
505	A_71_P100612	0.0140966	0.00117469	0.600013	No
506	A_71_P113903	0.0141056	0.00117702	0.59921	No
507	A_71_P116036	0.0141298	0.00117934	0.599055	No
508	A_71_P116705	0.014132	0.00118167	0.597966	No
509	A_71_P112755	0.0141448	0.001184	0.597332	No
510	A_71_P120048	0.0142397	0.00118632	0.600161	No
511	A_71_P116394	0.0142503	0.00118865	0.599433	No
512	A_71_P102211	0.01426	0.00119097	0.598668	No
513	A_71_P117687	0.0143574	0.0011933	0.601584	No
514	A_71_P112533	0.0144007	0.00119563	0.602224	No
515	A_71_P102184	0.0145765	0.00119795	0.608393	No
516	A_71_P123656	0.0145765	0.00120028	0.607214	No
517	A_71_P105556	0.0145821	0.00120261	0.606271	No
518	A_71_P110430	0.0145866	0.00120493	0.60529	No
519	A_71_P117160	0.0146235	0.00120726	0.60565	No
520	A_71_P126010	0.0146235	0.00120958	0.604486	No
521	A_71_P113700	0.0146335	0.00121191	0.603737	No
522	A_71_P100337	0.0146661	0.00121424	0.603922	No
523	A_71_P128640	0.0146784	0.00121656	0.603272	No
524	A_71_P115472	0.0147169	0.00121889	0.603702	No
525	A_71_P111219	0.0147203	0.00122121	0.602692	No
526	A_71_P115834	0.0147681	0.00122354	0.603499	No
527	A_71_P120279	0.0148024	0.00122587	0.603754	No
528	A_71_P127454	0.0148024	0.00122819	0.602611	No
529	A_71_P107797	0.0148024	0.00123052	0.601472	No
530	A_71_P109253	0.0148948	0.00123284	0.604082	No
531	A_71_P125055	0.014938	0.00123517	0.604692	No
532	A_71_P103302	0.014957	0.0012375	0.604324	No
533	A_71_P101654	0.015005	0.00123982	0.605126	No
534	A_71_P109804	0.0150118	0.00124215	0.604268	No
535	A_71_P109037	0.0150173	0.00124448	0.603358	No
536	A_71_P127121	0.0150355	0.0012468	0.602961	No
537	A_71_P101837	0.0150928	0.00124913	0.604134	No
538	A_71_P100393	0.0151193	0.00125145	0.604068	No
539	A_71_P113113	0.0151347	0.00125378	0.603564	No
540	A_71_P112547	0.0151547	0.00125611	0.603243	No
541	A_71_P119123	0.0151547	0.00125843	0.602128	No
542	A_71_P113199	0.0151672	0.00126076	0.601511	No
543	A_71_P127572	0.0151909	0.00126308	0.601342	No
544	A_71_P123236	0.0152151	0.00126541	0.601192	No
545	A_71_P114917	0.0152272	0.00126774	0.600568	No
546	A_71_P113533	0.0152538	0.00127006	0.600512	No
547	A_71_P125527	0.0152549	0.00127239	0.599459	No
548	A_71_P101567	0.0152759	0.00127472	0.59919	No
549	A_71_P107387	0.0152759	0.00127704	0.598099	No
550	A_71_P111695	0.0152888	0.00127937	0.597515	No
551	A_71_P123042	0.0152934	0.00128169	0.59661	No
552	A_71_P126439	0.0153231	0.00128402	0.596684	No
553	A_71_P103216	0.0153461	0.00128635	0.596499	No
554	A_71_P104965	0.0153808	0.00128867	0.596768	No
555	A_71_P106202	0.0154557	0.001291	0.598596	No
556	A_71_P112424	0.0154614	0.00129332	0.597739	No
557	A_71_P113294	0.0155242	0.00129565	0.599091	No
558	A_71_P100191	0.0155242	0.00129798	0.598017	No
559	A_71_P122491	0.0155242	0.0013003	0.596947	No
560	A_71_P118573	0.0156771	0.00130263	0.601749	No
561	A_71_P113065	0.0156882	0.00130495	0.6011	No
562	A_71_P104779	0.0157412	0.00130728	0.602057	No
563	A_71_P104145	0.0158173	0.00130961	0.603896	No
564	A_71_P121456	0.0158556	0.00131193	0.604283	No
565	A_71_P107610	0.0159122	0.00131426	0.605367	No
566	A_71_P105043	0.015952	0.00131659	0.605811	No
567	A_71_P101845	0.0159723	0.00131891	0.605512	No
568	A_71_P117894	0.0159921	0.00132124	0.605194	No
569	A_71_P123364	0.0159921	0.00132356	0.604131	No
570	A_71_P125983	0.0160045	0.00132589	0.603537	No
571	A_71_P111137	0.0160458	0.00132822	0.604037	No
572	A_71_P124169	0.0161737	0.00133054	0.607786	No
573	A_71_P122042	0.0162029	0.00133287	0.60782	No
574	A_71_P125872	0.0163479	0.00133519	0.612193	No
575	A_71_P100339	0.016419	0.00133752	0.613786	No
576	A_71_P105516	0.0164497	0.00133985	0.613866	No
577	A_71_P112648	0.0164606	0.00134217	0.613209	No
578	A_71_P100879	0.0164606	0.0013445	0.612148	No
579	A_71_P114774	0.0164641	0.00134682	0.611219	No
580	A_71_P125815	0.0164655	0.00134915	0.610218	No
581	A_71_P112777	0.0164699	0.00135148	0.60933	No
582	A_71_P122659	0.0165154	0.0013538	0.609962	No
583	A_71_P111580	0.0165192	0.00135613	0.609059	No
584	A_71_P121562	0.0165319	0.00135846	0.60848	No
585	A_71_P104956	0.0165514	0.00136078	0.608158	No
586	A_71_P103160	0.0165571	0.00136311	0.607331	No
587	A_71_P118220	0.0165577	0.00136543	0.606315	No
588	A_71_P126777	0.0166278	0.00136776	0.607848	No
589	A_71_P106725	0.0166399	0.00137009	0.607256	No
590	A_71_P123647	0.0166482	0.00137241	0.606532	No
591	A_71_P111548	0.0166616	0.00137474	0.605993	No
592	A_71_P118066	0.0166616	0.00137706	0.604969	No
593	A_71_P114951	0.0166706	0.00137939	0.604273	No
594	A_71_P119112	0.0167493	0.00138172	0.606104	No
595	A_71_P101023	0.0167493	0.00138404	0.605086	No
596	A_71_P119716	0.0167493	0.00138637	0.60407	No
597	A_71_P114645	0.0167984	0.0013887	0.604826	No
598	A_71_P112759	0.0168291	0.00139102	0.604919	No
599	A_71_P105632	0.0169725	0.00139335	0.609055	No
600	A_71_P106081	0.0169725	0.00139567	0.60804	No
601	A_71_P115089	0.0170179	0.001398	0.608651	No
602	A_71_P109022	0.0170374	0.00140033	0.608336	No
603	A_71_P113629	0.0171213	0.00140265	0.61032	No
604	A_71_P113290	0.0171247	0.00140498	0.609428	No
605	A_71_P109288	0.0171356	0.0014073	0.60881	No
606	A_71_P108068	0.0171439	0.00140963	0.608098	No
607	A_71_P106861	0.0172018	0.00141196	0.609146	No
608	A_71_P114023	0.0172215	0.00141428	0.608844	No
609	A_71_P128641	0.0172984	0.00141661	0.610558	No
610	A_71_P104523	0.0173056	0.00141893	0.609811	No
611	A_71_P111723	0.0173118	0.00142126	0.609029	No
612	A_71_P123440	0.0173187	0.00142359	0.608277	No
613	A_71_P105627	0.0173238	0.00142591	0.607465	No
614	A_71_P106962	0.0173778	0.00142824	0.608364	No
615	A_71_P124822	0.0174373	0.00143057	0.609454	No
616	A_71_P111608	0.0174852	0.00143289	0.610135	No
617	A_71_P122738	0.017496	0.00143522	0.609526	No
618	A_71_P115013	0.0174972	0.00143754	0.608579	No
619	A_71_P122062	0.0175172	0.00143987	0.608292	No
620	A_71_P115908	0.0175575	0.0014422	0.608706	No
621	A_71_P113760	0.0175575	0.00144452	0.607726	No
622	A_71_P108831	0.0176095	0.00144685	0.608547	No
623	A_71_P125357	0.0176975	0.00144917	0.610608	No
624	A_71_P108142	0.017742	0.0014515	0.611162	No
625	A_71_P128335	0.0178382	0.00145383	0.613491	No
626	A_71_P124690	0.0178564	0.00145615	0.613136	No
627	A_71_P117421	0.0178898	0.00145848	0.613303	No
628	A_71_P101384	0.0178954	0.0014608	0.612517	No
629	A_71_P114573	0.0179102	0.00146313	0.612051	No
630	A_71_P116974	0.0179114	0.00146546	0.61112	No
631	A_71_P126108	0.0179282	0.00146778	0.610724	No
632	A_71_P121393	0.0180316	0.00147011	0.613275	No
633	A_71_P116439	0.0180553	0.00147244	0.61311	No
634	A_71_P126304	0.0180553	0.00147476	0.612143	No
635	A_71_P107207	0.0180604	0.00147709	0.611352	No
636	A_71_P121137	0.0181026	0.00147941	0.611816	No
637	A_71_P122753	0.0181496	0.00148174	0.612443	No
638	A_71_P105279	0.01817	0.00148407	0.612169	No
639	A_71_P115238	0.0181842	0.00148639	0.611689	No
640	A_71_P102823	0.0181842	0.00148872	0.610733	No
641	A_71_P112773	0.018239	0.00149104	0.611619	No
642	A_71_P124918	0.0182644	0.00149337	0.611517	No
643	A_71_P123855	0.0183022	0.0014957	0.611829	No
644	A_71_P101089	0.0183338	0.00149802	0.611932	No
645	A_71_P113945	0.0183716	0.00150035	0.612243	No
646	A_71_P117190	0.0183943	0.00150268	0.612052	No
647	A_71_P104723	0.0183943	0.001505	0.611106	No
648	A_71_P113463	0.0183943	0.00150733	0.610163	No
649	A_71_P107212	0.0183943	0.00150965	0.609222	No
650	A_71_P102670	0.0184032	0.00151198	0.608578	No
651	A_71_P107772	0.0184544	0.00151431	0.609337	No
652	A_71_P101457	0.0184617	0.00151663	0.60864	No
653	A_71_P104946	0.0184743	0.00151896	0.608126	No
654	A_71_P100868	0.0184797	0.00152128	0.607372	No
655	A_71_P122373	0.0185146	0.00152361	0.607591	No
656	A_71_P123533	0.0185319	0.00152594	0.607232	No
657	A_71_P101116	0.0185371	0.00152826	0.606476	No
658	A_71_P128261	0.0185371	0.00153059	0.605554	No
659	A_71_P122670	0.0185371	0.00153291	0.604635	No
660	A_71_P124781	0.0186093	0.00153524	0.606071	No
661	A_71_P108458	0.0186161	0.00153757	0.605376	No
662	A_71_P124750	0.0186688	0.00153989	0.606173	No
663	A_71_P116582	0.0186998	0.00154222	0.606261	No
664	A_71_P127773	0.0188294	0.00154455	0.609545	No
665	A_71_P110365	0.0188418	0.00154687	0.609029	No
666	A_71_P117585	0.0189243	0.0015492	0.610777	No
667	A_71_P103159	0.0189508	0.00155152	0.610716	No
668	A_71_P118199	0.0190134	0.00155385	0.611816	No
669	A_71_P110875	0.0191102	0.00155618	0.614013	No
670	A_71_P120264	0.019123	0.0015585	0.613507	No
671	A_71_P106341	0.0192129	0.00156083	0.615471	No
672	A_71_P110270	0.0192288	0.00156315	0.615064	No
673	A_71_P119942	0.0192856	0.00156548	0.615965	No
674	A_71_P114618	0.0192856	0.00156781	0.615051	No
675	A_71_P101540	0.0193042	0.00157013	0.61473	No
676	A_71_P124851	0.0193048	0.00157246	0.61384	No
677	A_71_P114297	0.0193234	0.00157478	0.613524	No
678	A_71_P113058	0.0193246	0.00157711	0.612659	No
679	A_71_P123986	0.0193924	0.00157944	0.613902	No
680	A_71_P121939	0.0193949	0.00158176	0.613078	No
681	A_71_P120051	0.0194922	0.00158409	0.61525	No
682	A_71_P110163	0.0195303	0.00158642	0.61555	No
683	A_71_P119389	0.0196095	0.00158874	0.61714	No
684	A_71_P106286	0.0196276	0.00159107	0.616806	No
685	A_71_P115501	0.0196342	0.00159339	0.616112	No
686	A_71_P101608	0.019683	0.00159572	0.616743	No
687	A_71_P109726	0.0197199	0.00159805	0.617002	No
688	A_71_P102730	0.0197644	0.00160037	0.617495	No
689	A_71_P103953	0.0197903	0.0016027	0.617406	No
690	A_71_P115790	0.0197936	0.00160502	0.616614	No
691	A_71_P102691	0.0197996	0.00160735	0.615907	No
692	A_71_P125638	0.0198584	0.00160968	0.616843	No
693	A_71_P112247	0.0198631	0.001612	0.6161	No
694	A_71_P115643	0.0198879	0.00161433	0.61598	No
695	A_71_P126442	0.0199815	0.00161666	0.617989	No
696	A_71_P107835	0.0199886	0.00161898	0.61732	No
697	A_71_P114400	0.0199977	0.00162131	0.616714	No
698	A_71_P110539	0.0200129	0.00162363	0.6163	No
699	A_71_P116739	0.0200971	0.00162596	0.618008	No
700	A_71_P121140	0.0200971	0.00162829	0.617125	No
701	A_71_P116951	0.0201236	0.00163061	0.617056	No
702	A_71_P110492	0.020147	0.00163294	0.616893	No
703	A_71_P128198	0.0201577	0.00163526	0.616344	No
704	A_71_P115713	0.0202493	0.00163759	0.618264	No
705	A_71_P128069	0.0203108	0.00163992	0.619262	No
706	A_71_P101287	0.020354	0.00164224	0.619703	No
707	A_71_P103396	0.0203578	0.00164457	0.618941	No
708	A_71_P116818	0.0204296	0.00164689	0.620246	No
709	A_71_P125213	0.0204418	0.00164922	0.619741	No
710	A_71_P126206	0.0204762	0.00165155	0.61991	No
711	A_71_P111373	0.0204877	0.00165387	0.619386	No
712	A_71_P126274	0.020529	0.0016562	0.619763	No
713	A_71_P117637	0.020529	0.00165853	0.618893	No
714	A_71_P121540	0.020529	0.00166085	0.618026	No
715	A_71_P112885	0.020529	0.00166318	0.617162	No
716	A_71_P112883	0.020529	0.0016655	0.6163	No
717	A_71_P120560	0.0205747	0.00166783	0.616812	No
718	A_71_P121022	0.02058	0.00167016	0.616111	No
719	A_71_P119994	0.0206423	0.00167248	0.617115	No
720	A_71_P112134	0.0206802	0.00167481	0.61739	No
721	A_71_P118850	0.0206859	0.00167713	0.616704	No
722	A_71_P118859	0.0206958	0.00167946	0.616144	No
723	A_71_P110963	0.0207347	0.00168179	0.616448	No
724	A_71_P110708	0.0208166	0.00168411	0.618028	No
725	A_71_P107576	0.0208166	0.00168644	0.617176	No
726	A_71_P121815	0.0208467	0.00168876	0.617217	No
727	A_71_P116101	0.0209116	0.00169109	0.618287	No
728	A_71_P100185	0.0209339	0.00169342	0.618096	No
729	A_71_P121380	0.0209458	0.00169574	0.617599	No
730	A_71_P125409	0.0209574	0.00169807	0.617095	No
731	A_71_P121924	0.0210218	0.0017004	0.618146	No
732	A_71_P100071	0.0210376	0.00170272	0.617765	No
733	A_71_P119000	0.0210651	0.00170505	0.617727	No
734	A_71_P110725	0.0210724	0.00170737	0.617101	No
735	A_71_P114877	0.0210766	0.0017097	0.616383	No
736	A_71_P101947	0.0211123	0.00171203	0.616589	No
737	A_71_P103656	0.0211586	0.00171435	0.617102	No
738	A_71_P116157	0.0212128	0.00171668	0.617845	No
739	A_71_P113437	0.0212128	0.001719	0.617008	No
740	A_71_P108527	0.02126	0.00172133	0.617546	No
741	A_71_P128512	0.0212953	0.00172366	0.617736	No
742	A_71_P119056	0.0213312	0.00172598	0.617944	No
743	A_71_P106059	0.021371	0.00172831	0.618263	No
744	A_71_P107299	0.0213771	0.00173064	0.617609	No
745	A_71_P106898	0.0213847	0.00173296	0.617	No
746	A_71_P117285	0.0213861	0.00173529	0.616211	No
747	A_71_P126060	0.0214073	0.00173761	0.615996	No
748	A_71_P128125	0.0214166	0.00173994	0.615442	No
749	A_71_P114735	0.0214166	0.00174227	0.61462	No
750	A_71_P105659	0.0214344	0.00174459	0.614309	No
751	A_71_P113464	0.021451	0.00174692	0.613966	No
752	A_71_P114796	0.021451	0.00174924	0.61315	No
753	A_71_P124714	0.021451	0.00175157	0.612336	No
754	A_71_P123288	0.0214729	0.0017539	0.612148	No
755	A_71_P102105	0.0214842	0.00175622	0.611661	No
756	A_71_P102946	0.0214854	0.00175855	0.610885	No
757	A_71_P120961	0.0215425	0.00176087	0.611699	No
758	A_71_P115198	0.0215529	0.0017632	0.611186	No
759	A_71_P124449	0.0216198	0.00176553	0.612277	No
760	A_71_P109557	0.0216331	0.00176785	0.611848	No
761	A_71_P121607	0.0216945	0.00177018	0.612778	No
762	A_71_P116440	0.0216945	0.00177251	0.611974	No
763	A_71_P121974	0.0216945	0.00177483	0.611172	No
764	A_71_P115873	0.0217053	0.00177716	0.610674	No
765	A_71_P109095	0.0217236	0.00177948	0.61039	No
766	A_71_P112324	0.0217298	0.00178181	0.609767	No
767	A_71_P119503	0.0217806	0.00178414	0.610395	No
768	A_71_P124374	0.0217824	0.00178646	0.609653	No
769	A_71_P115353	0.0218654	0.00178879	0.61118	No
770	A_71_P117598	0.0218782	0.00179111	0.610742	No
771	A_71_P116722	0.0219437	0.00179344	0.611777	No
772	A_71_P107942	0.0219437	0.00179577	0.610985	No
773	A_71_P112121	0.0219681	0.00179809	0.610873	No
774	A_71_P116134	0.0219712	0.00180042	0.61017	No
775	A_71_P101260	0.0219759	0.00180274	0.609513	No
776	A_71_P103804	0.0219836	0.00180507	0.608939	No
777	A_71_P118194	0.0220236	0.0018074	0.609263	No
778	A_71_P118985	0.0220386	0.00180972	0.608895	No
779	A_71_P102590	0.0220538	0.00181205	0.608533	No
780	A_71_P121861	0.0220803	0.00181438	0.608481	No
781	A_71_P124561	0.022113	0.0018167	0.608604	No
782	A_71_P120708	0.0221427	0.00181903	0.608642	No
783	A_71_P106619	0.0221472	0.00182135	0.607987	No
784	A_71_P103600	0.0221619	0.00182368	0.607614	No
785	A_71_P110533	0.0221934	0.00182601	0.607703	No
786	A_71_P105497	0.0221987	0.00182833	0.607074	No
787	A_71_P106954	0.0222086	0.00183066	0.606574	No
788	A_71_P109646	0.0222395	0.00183298	0.606646	No
789	A_71_P113967	0.0222411	0.00183531	0.605922	No
790	A_71_P111500	0.0222504	0.00183764	0.605407	No
791	A_71_P102700	0.0222504	0.00183996	0.604642	No
792	A_71_P108482	0.0222983	0.00184229	0.605179	No
793	A_71_P109309	0.0223054	0.00184462	0.604608	No
794	A_71_P100403	0.0224974	0.00184694	0.609045	No
795	A_71_P122046	0.0225258	0.00184927	0.609047	No
796	A_71_P122919	0.022548	0.00185159	0.60888	No
797	A_71_P119392	0.0225749	0.00185392	0.608841	No
798	A_71_P121348	0.0225803	0.00185625	0.608224	No
799	A_71_P104788	0.0225845	0.00185857	0.607578	No
800	A_71_P106471	0.0226072	0.0018609	0.607428	No
801	A_71_P101258	0.0226299	0.00186322	0.607277	No
802	A_71_P110969	0.0227268	0.00186555	0.609117	No
803	A_71_P118835	0.0227268	0.00186788	0.608358	No
804	A_71_P118891	0.0228048	0.0018702	0.609688	No
805	A_71_P102963	0.0228432	0.00187253	0.609956	No
806	A_71_P121830	0.0228432	0.00187485	0.609199	No
807	A_71_P104256	0.0229403	0.00187718	0.611031	No
808	A_71_P125561	0.0229501	0.00187951	0.610535	No
809	A_71_P113932	0.0229791	0.00188183	0.61055	No
810	A_71_P125224	0.022991	0.00188416	0.610112	No
811	A_71_P123964	0.0229914	0.00188649	0.609372	No
812	A_71_P126083	0.0230174	0.00188881	0.609309	No
813	A_71_P119647	0.0230414	0.00189114	0.609195	No
814	A_71_P102300	0.0230797	0.00189346	0.609458	No
815	A_71_P107787	0.0230893	0.00189579	0.608962	No
816	A_71_P114474	0.0231073	0.00189812	0.608691	No
817	A_71_P117753	0.0231541	0.00190044	0.609177	No
818	A_71_P115066	0.0232062	0.00190277	0.6098	No
819	A_71_P126337	0.0232806	0.00190509	0.611009	No
820	A_71_P100021	0.0232964	0.00190742	0.610677	No
821	A_71_P120005	0.0233517	0.00190975	0.611383	No
822	A_71_P123040	0.0235677	0.00191207	0.616288	No
823	A_71_P126006	0.0235677	0.0019144	0.615539	No
824	A_71_P113994	0.0235677	0.00191672	0.614792	No
825	A_71_P106932	0.0235938	0.00191905	0.614726	No
826	A_71_P104682	0.0236438	0.00192138	0.615283	No
827	A_71_P100356	0.0237027	0.0019237	0.616069	No
828	A_71_P104181	0.0237643	0.00192603	0.616924	No
829	A_71_P103089	0.0237878	0.00192836	0.61679	No
830	A_71_P115418	0.0238196	0.00193068	0.616869	No
831	A_71_P111664	0.0238371	0.00193301	0.616581	No
832	A_71_P112059	0.0238392	0.00193533	0.615893	No
833	A_71_P106604	0.0238501	0.00193766	0.615437	No
834	A_71_P109247	0.0238621	0.00193999	0.615006	No
835	A_71_P121353	0.0238813	0.00194231	0.614765	No
836	A_71_P115327	0.0239218	0.00194464	0.615071	No
837	A_71_P123026	0.0239573	0.00194696	0.615246	No
838	A_71_P108773	0.0239819	0.00194929	0.615143	No
839	A_71_P110400	0.0239854	0.00195162	0.614501	No
840	A_71_P109584	0.024012	0.00195394	0.61445	No
841	A_71_P126037	0.0240768	0.00195627	0.615376	No
842	A_71_P120706	0.0240768	0.0019586	0.614645	No
843	A_71_P114489	0.0240768	0.00196092	0.613916	No
844	A_71_P126055	0.0241108	0.00196325	0.614054	No
845	A_71_P110970	0.0241195	0.00196557	0.613548	No
846	A_71_P117009	0.0241317	0.0019679	0.613133	No
847	A_71_P103964	0.0241547	0.00197023	0.612993	No
848	A_71_P114772	0.0241638	0.00197255	0.612502	No
849	A_71_P103164	0.0241638	0.00197488	0.61178	No
850	A_71_P115493	0.0241638	0.0019772	0.61106	No
851	A_71_P120345	0.0241777	0.00197953	0.610693	No
852	A_71_P115589	0.0242755	0.00198186	0.612442	No
853	A_71_P127336	0.0242867	0.00198418	0.612007	No
854	A_71_P103194	0.0242867	0.00198651	0.611291	No
855	A_71_P100688	0.0243138	0.00198883	0.611258	No
856	A_71_P102981	0.0243152	0.00199116	0.610579	No
857	A_71_P114481	0.0243257	0.00199349	0.61013	No
858	A_71_P101589	0.0243563	0.00199581	0.610186	No
859	A_71_P120377	0.0243693	0.00199814	0.609799	No
860	A_71_P114577	0.0243826	0.00200047	0.609424	No
861	A_71_P113651	0.0244181	0.00200279	0.609602	No
862	A_71_P100545	0.0244264	0.00200512	0.609101	No
863	A_71_P100296	0.0244358	0.00200744	0.608629	No
864	A_71_P112651	0.0244733	0.00200977	0.608859	No
865	A_71_P117685	0.0244733	0.0020121	0.608155	No
866	A_71_P100689	0.0245047	0.00201442	0.608232	No
867	A_71_P100397	0.0245362	0.00201675	0.60831	No
868	A_71_P120581	0.0245459	0.00201907	0.607849	No
869	A_71_P105899	0.0245591	0.0020214	0.607477	No
870	A_71_P106788	0.024571	0.00202373	0.607073	No
871	A_71_P111235	0.0246628	0.00202605	0.608643	No
872	A_71_P119954	0.0246628	0.00202838	0.607945	No
873	A_71_P100343	0.0246923	0.0020307	0.607973	No
874	A_71_P101726	0.0247011	0.00203303	0.607494	No
875	A_71_P108390	0.0247107	0.00203536	0.607036	No
876	A_71_P122217	0.024778	0.00203768	0.607994	No
877	A_71_P113128	0.0247908	0.00204001	0.607616	No
878	A_71_P100990	0.0248494	0.00204234	0.608359	No
879	A_71_P117823	0.0248625	0.00204466	0.607986	No
880	A_71_P123630	0.0248625	0.00204699	0.607295	No
881	A_71_P123226	0.0248769	0.00204931	0.606957	No
882	A_71_P104540	0.0248831	0.00205164	0.606419	No
883	A_71_P118395	0.0248985	0.00205397	0.606108	No
884	A_71_P108800	0.0249527	0.00205629	0.60674	No
885	A_71_P124087	0.0249527	0.00205862	0.606054	No
886	A_71_P106374	0.0249646	0.00206094	0.60566	No
887	A_71_P100246	0.0250071	0.00206327	0.606007	No
888	A_71_P115369	0.0250103	0.0020656	0.605402	No
889	A_71_P103053	0.0250166	0.00206792	0.604873	No
890	A_71_P126847	0.0250373	0.00207025	0.604692	No
891	A_71_P121579	0.0250419	0.00207258	0.604125	No
892	A_71_P118884	0.0250508	0.0020749	0.603663	No
893	A_71_P120162	0.0250867	0.00207723	0.603851	No
894	A_71_P117633	0.0250867	0.00207955	0.603175	No
895	A_71_P103012	0.0250973	0.00208188	0.602755	No
896	A_71_P123793	0.0251167	0.00208421	0.602548	No
897	A_71_P123600	0.0251639	0.00208653	0.603009	No
898	A_71_P102208	0.0251639	0.00208886	0.602337	No
899	A_71_P119602	0.0252272	0.00209118	0.60318	No
900	A_71_P109567	0.0252425	0.00209351	0.602876	No
901	A_71_P119875	0.0252559	0.00209584	0.602526	No
902	A_71_P104043	0.0252737	0.00209816	0.602281	No
903	A_71_P121274	0.0253133	0.00210049	0.602557	No
904	A_71_P116703	0.0253207	0.00210281	0.602066	No
905	A_71_P109107	0.0253418	0.00210514	0.601902	No
906	A_71_P110797	0.0253473	0.00210747	0.60137	No
907	A_71_P103497	0.0253813	0.00210979	0.601511	No
908	A_71_P122129	0.0254512	0.00211212	0.602504	No
909	A_71_P107348	0.0254512	0.00211445	0.601842	No
910	A_71_P124797	0.025513	0.00211677	0.60264	No
911	A_71_P123509	0.0255282	0.0021191	0.602337	No
912	A_71_P128545	0.0255426	0.00212142	0.602016	No
913	A_71_P123982	0.0255607	0.00212375	0.601781	No
914	A_71_P116444	0.025579	0.00212608	0.601554	No
915	A_71_P107030	0.025579	0.0021284	0.600896	No
916	A_71_P110347	0.025671	0.00213073	0.6024	No
917	A_71_P126125	0.025684	0.00213305	0.602049	No
918	A_71_P117032	0.0256977	0.00213538	0.601711	No
919	A_71_P101663	0.025708	0.00213771	0.601299	No
920	A_71_P107975	0.025708	0.00214003	0.600646	No
921	A_71_P102039	0.025762	0.00214236	0.601253	No
922	A_71_P115005	0.0257809	0.00214468	0.601041	No
923	A_71_P121720	0.02579	0.00214701	0.600603	No
924	A_71_P101456	0.0259029	0.00214934	0.602578	No
925	A_71_P121754	0.0259332	0.00215166	0.602631	No
926	A_71_P115340	0.0259489	0.00215399	0.602345	No
927	A_71_P127181	0.0259701	0.00215632	0.602186	No
928	A_71_P103228	0.0260054	0.00215864	0.602356	No
929	A_71_P105784	0.0260804	0.00216097	0.603443	No
930	A_71_P112073	0.0260857	0.00216329	0.602915	No
931	A_71_P103458	0.0261646	0.00216562	0.60409	No
932	A_71_P105775	0.026196	0.00216795	0.604166	No
933	A_71_P115006	0.026199	0.00217027	0.603587	No
934	A_71_P112573	0.0262051	0.0021726	0.603082	No
935	A_71_P116163	0.0262375	0.00217492	0.603182	No
936	A_71_P111986	0.0262548	0.00217725	0.602934	No
937	A_71_P128470	0.0262728	0.00217958	0.602704	No
938	A_71_P114528	0.0262728	0.0021819	0.602061	No
939	A_71_P111270	0.0262886	0.00218423	0.601782	No
940	A_71_P126648	0.0263192	0.00218656	0.601842	No
941	A_71_P108909	0.02634	0.00218888	0.601676	No
942	A_71_P123962	0.0263538	0.00219121	0.601353	No
943	A_71_P119863	0.0263733	0.00219353	0.60116	No
944	A_71_P103750	0.0263778	0.00219586	0.600626	No
945	A_71_P102241	0.0264371	0.00219819	0.60134	No
946	A_71_P105997	0.026479	0.00220051	0.601656	No
947	A_71_P113256	0.0265299	0.00220284	0.602175	No
948	A_71_P106306	0.0265495	0.00220516	0.601984	No
949	A_71_P114498	0.0265956	0.00220749	0.602395	No
950	A_71_P112731	0.0266449	0.00220982	0.602876	No
951	A_71_P107881	0.026669	0.00221214	0.602788	No
952	A_71_P125068	0.026669	0.00221447	0.602155	No
953	A_71_P102563	0.026669	0.00221679	0.601523	No
954	A_71_P100919	0.026675	0.00221912	0.601025	No
955	A_71_P104905	0.0266913	0.00222145	0.600764	No
956	A_71_P109222	0.0266913	0.00222377	0.600136	No
957	A_71_P110663	0.0267676	0.0022261	0.601221	No
958	A_71_P114482	0.0268008	0.00222843	0.601339	No
959	A_71_P105982	0.0268041	0.00223075	0.600785	No
960	A_71_P105068	0.0268098	0.00223308	0.600289	No
961	A_71_P117339	0.0268206	0.0022354	0.599904	No
962	A_71_P101033	0.0268834	0.00223773	0.600686	No
963	A_71_P124276	0.0268834	0.00224006	0.600062	No
964	A_71_P121820	0.0269593	0.00224238	0.601131	No
965	A_71_P110946	0.0270188	0.00224471	0.601834	No
966	A_71_P126019	0.0270217	0.00224703	0.601274	No
967	A_71_P114204	0.0271042	0.00224936	0.602487	No
968	A_71_P122330	0.0271894	0.00225169	0.603757	No
969	A_71_P121547	0.0271894	0.00225401	0.603134	No
970	A_71_P120830	0.0272033	0.00225634	0.602819	No
971	A_71_P125705	0.0272116	0.00225866	0.602381	No
972	A_71_P109907	0.0273067	0.00226099	0.603865	No
973	A_71_P113510	0.0273305	0.00226332	0.603771	No
974	A_71_P107222	0.0274235	0.00226564	0.605204	No
975	A_71_P122317	0.0274629	0.00226797	0.605452	No
976	A_71_P110775	0.0274849	0.0022703	0.605315	No
977	A_71_P121175	0.0275743	0.00227262	0.606663	No
978	A_71_P101516	0.0275856	0.00227495	0.606292	No
979	A_71_P121397	0.0276059	0.00227727	0.606118	No
980	A_71_P120846	0.0276386	0.0022796	0.606216	No
981	A_71_P118168	0.0276617	0.00228193	0.606104	No
982	A_71_P126214	0.0276617	0.00228425	0.605487	No
983	A_71_P121954	0.0276617	0.00228658	0.604871	No
984	A_71_P104739	0.0276617	0.0022889	0.604256	No
985	A_71_P128442	0.0277047	0.00229123	0.60458	No
986	A_71_P124407	0.0277347	0.00229356	0.604622	No
987	A_71_P112513	0.027737	0.00229588	0.604059	No
988	A_71_P128523	0.0277643	0.00229821	0.604042	No
989	A_71_P125779	0.0278408	0.00230054	0.605094	No
990	A_71_P120944	0.0279	0.00230286	0.605769	No
991	A_71_P107646	0.0279215	0.00230519	0.605623	No
992	A_71_P111918	0.0279444	0.00230751	0.60551	No
993	A_71_P117199	0.0279653	0.00230984	0.605351	No
994	A_71_P103986	0.0279732	0.00231217	0.604912	No
995	A_71_P116945	0.0279804	0.00231449	0.604461	No
996	A_71_P100509	0.0280254	0.00231682	0.604825	No
997	A_71_P112582	0.028068	0.00231914	0.605136	No
998	A_71_P110054	0.028127	0.00232147	0.605801	No
999	A_71_P107458	0.0281324	0.0023238	0.605311	No
1000	A_71_P105106	0.0281507	0.00232612	0.605098	No
1001	A_71_P125647	0.0281507	0.00232845	0.604494	No
1002	A_71_P103617	0.0281634	0.00233077	0.604164	No
1003	A_71_P111394	0.0281862	0.0023331	0.604051	No
1004	A_71_P106448	0.0282061	0.00233543	0.603874	No
1005	A_71_P113191	0.0282756	0.00233775	0.60476	No
1006	A_71_P121507	0.0282756	0.00234008	0.604159	No
1007	A_71_P115419	0.0283511	0.00234241	0.605171	No
1008	A_71_P107781	0.0283525	0.00234473	0.6046	No
1009	A_71_P117647	0.0283557	0.00234706	0.604069	No
1010	A_71_P101176	0.0283745	0.00234938	0.603871	No
1011	A_71_P101180	0.0284634	0.00235171	0.605164	No
1012	A_71_P120758	0.0284717	0.00235404	0.604742	No
1013	A_71_P112357	0.0284863	0.00235636	0.604456	No
1014	A_71_P122190	0.0285106	0.00235869	0.604375	No
1015	A_71_P102182	0.0285178	0.00236101	0.603932	No
1016	A_71_P106582	0.0287607	0.00236334	0.608476	No
1017	A_71_P103047	0.028784	0.00236567	0.608371	No
1018	A_71_P105474	0.0287985	0.00236799	0.608079	No
1019	A_71_P116706	0.0288301	0.00237032	0.608148	No
1020	A_71_P114800	0.028862	0.00237264	0.608224	No
1021	A_71_P100929	0.028876	0.00237497	0.607923	No
1022	A_71_P119737	0.0289174	0.0023773	0.608198	No
1023	A_71_P123861	0.0289174	0.00237962	0.607604	No
1024	A_71_P108835	0.02898	0.00238195	0.608325	No
1025	A_71_P105419	0.0290114	0.00238428	0.608391	No
1026	A_71_P125669	0.0290207	0.0023866	0.607992	No
1027	A_71_P108157	0.0290372	0.00238893	0.607745	No
1028	A_71_P105573	0.0290449	0.00239125	0.607316	No
1029	A_71_P121768	0.0290639	0.00239358	0.607123	No
1030	A_71_P107399	0.0290701	0.00239591	0.606663	No
1031	A_71_P127983	0.0290824	0.00239823	0.606329	No
1032	A_71_P103761	0.0291207	0.00240056	0.606541	No
1033	A_71_P111517	0.0291306	0.00240288	0.60616	No
1034	A_71_P103328	0.0291378	0.00240521	0.605722	No
1035	A_71_P120922	0.0292235	0.00240754	0.606916	No
1036	A_71_P106050	0.0292316	0.00240986	0.6065	No
1037	A_71_P105843	0.0292538	0.00241219	0.606374	No
1038	A_71_P121826	0.0293035	0.00241452	0.60682	No
1039	A_71_P107685	0.0293166	0.00241684	0.606506	No
1040	A_71_P114049	0.0293616	0.00241917	0.606854	No
1041	A_71_P105228	0.0293616	0.00242149	0.606271	No
1042	A_71_P118233	0.0295033	0.00242382	0.608611	No
1043	A_71_P124953	0.0296275	0.00242615	0.610589	No
1044	A_71_P115480	0.0297167	0.00242847	0.611839	No
1045	A_71_P121344	0.029727	0.0024308	0.611465	No
1046	A_71_P116195	0.0297343	0.00243312	0.611031	No
1047	A_71_P110015	0.0298715	0.00243545	0.613265	No
1048	A_71_P119289	0.0299864	0.00243778	0.615036	No
1049	A_71_P121837	0.0299997	0.0024401	0.614723	No
1050	A_71_P102754	0.030007	0.00244243	0.614286	No
1051	A_71_P123989	0.0301015	0.00244475	0.615635	No
1052	A_71_P103076	0.0301134	0.00244708	0.615292	No
1053	A_71_P110241	0.030162	0.00244941	0.615699	No
1054	A_71_P118279	0.0301703	0.00245173	0.615284	No
1055	A_71_P101749	0.030182	0.00245406	0.614939	No
1056	A_71_P128601	0.0302147	0.00245639	0.615023	No
1057	A_71_P120890	0.0302923	0.00245871	0.616021	No
1058	A_71_P111418	0.0302923	0.00246104	0.615439	No
1059	A_71_P108383	0.0303536	0.00246336	0.616101	No
1060	A_71_P119773	0.0304128	0.00246569	0.616721	No
1061	A_71_P113818	0.0304128	0.00246802	0.61614	No
1062	A_71_P108081	0.0304447	0.00247034	0.616205	No
1063	A_71_P121747	0.0304579	0.00247267	0.61589	No
1064	A_71_P110918	0.0304889	0.00247499	0.615939	No
1065	A_71_P110324	0.0305046	0.00247732	0.615677	No
1066	A_71_P102071	0.0305156	0.00247965	0.615321	No
1067	A_71_P106978	0.0305232	0.00248197	0.614899	No
1068	A_71_P100036	0.0305648	0.0024843	0.61516	No
1069	A_71_P113218	0.0305832	0.00248662	0.614953	No
1070	A_71_P111480	0.0305881	0.00248895	0.614479	No
1071	A_71_P113251	0.0306284	0.00249128	0.614713	No
1072	A_71_P118372	0.0306568	0.0024936	0.614708	No
1073	A_71_P116512	0.0306728	0.00249593	0.614456	No
1074	A_71_P100577	0.0307095	0.00249826	0.614619	No
1075	A_71_P103466	0.0307453	0.00250058	0.614763	No
1076	A_71_P123881	0.0307566	0.00250291	0.614417	No
1077	A_71_P111340	0.0307851	0.00250523	0.614415	No
1078	A_71_P114431	0.0308133	0.00250756	0.614407	No
1079	A_71_P103038	0.0308796	0.00250989	0.61516	No
1080	A_71_P123109	0.0309225	0.00251221	0.615443	No
1081	A_71_P107035	0.0309463	0.00251454	0.615347	No
1082	A_71_P114271	0.0310805	0.00251686	0.617445	No
1083	A_71_P120524	0.0311098	0.00251919	0.617456	No
1084	A_71_P123453	0.0311819	0.00252152	0.618316	No
1085	A_71_P125073	0.0311935	0.00252384	0.617976	No
1086	A_71_P112018	0.031284	0.00252617	0.619198	No
1087	A_71_P128109	0.031284	0.00252849	0.618628	No
1088	A_71_P125604	0.031284	0.00253082	0.61806	No
1089	A_71_P118727	0.031284	0.00253315	0.617492	No
1090	A_71_P127940	0.031312	0.00253547	0.617479	No
1091	A_71_P123747	0.0313573	0.0025378	0.617805	No
1092	A_71_P113176	0.0314125	0.00254013	0.618326	No
1093	A_71_P114505	0.0314125	0.00254245	0.61776	No
1094	A_71_P121984	0.0314219	0.00254478	0.617381	No
1095	A_71_P122639	0.0314901	0.0025471	0.618155	No
1096	A_71_P102223	0.0315268	0.00254943	0.61831	No
1097	A_71_P118569	0.0315268	0.00255176	0.617747	No
1098	A_71_P118995	0.0315421	0.00255408	0.617484	No
1099	A_71_P121808	0.0315558	0.00255641	0.61719	No
1100	A_71_P117489	0.0315674	0.00255873	0.616857	No
1101	A_71_P117805	0.0316291	0.00256106	0.6175	No
1102	A_71_P118780	0.031654	0.00256339	0.617426	No
1103	A_71_P112856	0.0317356	0.00256571	0.618456	No
1104	A_71_P100282	0.0317534	0.00256804	0.618242	No
1105	A_71_P101529	0.0317617	0.00257037	0.617843	No
1106	A_71_P106348	0.0317622	0.00257269	0.617296	No
1107	A_71_P127080	0.0318045	0.00257502	0.617559	No
1108	A_71_P119772	0.0318045	0.00257734	0.617002	No
1109	A_71_P127727	0.0319641	0.00257967	0.619538	No
1110	A_71_P101460	0.0319993	0.002582	0.619662	No
1111	A_71_P103610	0.0320107	0.00258432	0.619325	No
1112	A_71_P107689	0.0320506	0.00258665	0.61954	No
1113	A_71_P104326	0.032092	0.00258897	0.619783	No
1114	A_71_P113381	0.0320958	0.0025913	0.619299	No
1115	A_71_P100808	0.0320958	0.00259363	0.618744	No
1116	A_71_P115491	0.0321252	0.00259595	0.618756	No
1117	A_71_P100858	0.032152	0.00259828	0.618716	No
1118	A_71_P100381	0.0321534	0.0026006	0.618191	No
1119	A_71_P102759	0.0322144	0.00260293	0.61881	No
1120	A_71_P106102	0.0323426	0.00260526	0.620719	No
1121	A_71_P118148	0.0323426	0.00260758	0.620165	No
1122	A_71_P113952	0.0323426	0.00260991	0.619612	No
1123	A_71_P101369	0.0323956	0.00261224	0.620074	No
1124	A_71_P107166	0.0324525	0.00261456	0.62061	No
1125	A_71_P118934	0.0324525	0.00261689	0.620058	No
1126	A_71_P115851	0.0325525	0.00261921	0.621417	No
1127	A_71_P104455	0.0326012	0.00262154	0.621795	No
1128	A_71_P108693	0.0326244	0.00262387	0.621685	No
1129	A_71_P107767	0.0326626	0.00262619	0.621862	No
1130	A_71_P103962	0.0326903	0.00262852	0.621839	No
1131	A_71_P102989	0.0327551	0.00263084	0.62252	No
1132	A_71_P114990	0.0327551	0.00263317	0.62197	No
1133	A_71_P107052	0.0327864	0.0026355	0.622016	No
1134	A_71_P102879	0.0327864	0.00263782	0.621468	No
1135	A_71_P103188	0.0328124	0.00264015	0.621412	No
1136	A_71_P111865	0.0328558	0.00264247	0.621686	No
1137	A_71_P104977	0.0329804	0.0026448	0.623494	No
1138	A_71_P101849	0.0330415	0.00264713	0.6241	No
1139	A_71_P119079	0.0330891	0.00264945	0.624452	No
1140	A_71_P103229	0.0331034	0.00265178	0.624174	No
1141	A_71_P115112	0.0331369	0.00265411	0.624258	No
1142	A_71_P103373	0.0332	0.00265643	0.624899	No
1143	A_71_P107243	0.0332386	0.00265876	0.625078	No
1144	A_71_P117893	0.0333019	0.00266108	0.625721	No
1145	A_71_P104786	0.0333198	0.00266341	0.625511	No
1146	A_71_P123491	0.0333407	0.00266574	0.625356	No
1147	A_71_P124632	0.0333525	0.00266806	0.625031	No
1148	A_71_P117705	0.033386	0.00267039	0.625116	No
1149	A_71_P102528	0.0334399	0.00267271	0.62558	No
1150	A_71_P124947	0.033449	0.00267504	0.625205	No
1151	A_71_P111341	0.0334754	0.00267737	0.625156	No
1152	A_71_P126090	0.0334754	0.00267969	0.624613	No
1153	A_71_P107581	0.0334754	0.00268202	0.624071	No
1154	A_71_P126453	0.0334754	0.00268435	0.62353	No
1155	A_71_P124203	0.0335566	0.00268667	0.624501	No
1156	A_71_P104712	0.0335792	0.002689	0.624381	No
1157	A_71_P121230	0.0335911	0.00269132	0.624063	No
1158	A_71_P120085	0.0335931	0.00269365	0.62356	No
1159	A_71_P100554	0.0336062	0.00269598	0.623266	No
1160	A_71_P101327	0.0336479	0.0026983	0.623501	No
1161	A_71_P111649	0.0336666	0.00270063	0.623311	No
1162	A_71_P118758	0.033672	0.00270295	0.622873	No
1163	A_71_P126344	0.0336867	0.00270528	0.622611	No
1164	A_71_P123885	0.0337039	0.00270761	0.622393	No
1165	A_71_P113667	0.0337241	0.00270993	0.622231	No
1166	A_71_P124351	0.0337285	0.00271226	0.62178	No
1167	A_71_P118013	0.0337536	0.00271458	0.621708	No
1168	A_71_P101653	0.0337592	0.00271691	0.621279	No
1169	A_71_P119207	0.0337953	0.00271924	0.621412	No
1170	A_71_P108438	0.0338862	0.00272156	0.622551	No
1171	A_71_P122651	0.0338936	0.00272389	0.622154	No
1172	A_71_P113650	0.0339029	0.00272622	0.621794	No
1173	A_71_P117983	0.0339099	0.00272854	0.621393	No
1174	A_71_P117577	0.0339209	0.00273087	0.621065	No
1175	A_71_P112259	0.0339982	0.00273319	0.621949	No
1176	A_71_P102053	0.0341126	0.00273552	0.623512	No
1177	A_71_P123876	0.0341573	0.00273785	0.623799	No
1178	A_71_P124309	0.0342757	0.00274017	0.62543	No
1179	A_71_P106443	0.0342757	0.0027425	0.624899	No
1180	A_71_P125587	0.0343072	0.00274482	0.624944	No
1181	A_71_P107205	0.0343072	0.00274715	0.624415	No
1182	A_71_P110665	0.034324	0.00274948	0.624191	No
1183	A_71_P116516	0.0343503	0.0027518	0.624143	No
1184	A_71_P113240	0.0343784	0.00275413	0.624125	No
1185	A_71_P117047	0.0344084	0.00275645	0.624142	No
1186	A_71_P120722	0.0344128	0.00275878	0.623696	No
1187	A_71_P103189	0.0344393	0.00276111	0.623651	No
1188	A_71_P123359	0.0344448	0.00276343	0.623225	No
1189	A_71_P104777	0.0344629	0.00276576	0.623028	No
1190	A_71_P100025	0.034467	0.00276809	0.622578	No
1191	A_71_P106380	0.0345114	0.00277041	0.622857	No
1192	A_71_P124773	0.0345233	0.00277274	0.622549	No
1193	A_71_P108528	0.0345763	0.00277506	0.622981	No
1194	A_71_P105537	0.0345763	0.00277739	0.62246	No
1195	A_71_P101835	0.0345812	0.00277972	0.622028	No
1196	A_71_P122552	0.0345891	0.00278204	0.62165	No
1197	A_71_P108998	0.0346037	0.00278437	0.621393	No
1198	A_71_P101725	0.0346401	0.00278669	0.621526	No
1199	A_71_P106922	0.0346533	0.00278902	0.621246	No
1200	A_71_P127222	0.0346903	0.00279135	0.621391	No
1201	A_71_P119621	0.0347061	0.00279367	0.621155	No
1202	A_71_P100170	0.0347338	0.002796	0.621134	No
1203	A_71_P122449	0.0347856	0.00279833	0.621543	No
1204	A_71_P121702	0.0348789	0.00280065	0.622692	No
1205	A_71_P124394	0.0349014	0.00280298	0.622578	No
1206	A_71_P126604	0.0349029	0.0028053	0.622087	No
1207	A_71_P100175	0.0349107	0.00280763	0.621711	No
1208	A_71_P112672	0.0349951	0.00280996	0.622699	No
1209	A_71_P124320	0.0350248	0.00281228	0.622712	No
1210	A_71_P109286	0.0350436	0.00281461	0.622531	No
1211	A_71_P106193	0.0350538	0.00281693	0.622198	No
1212	A_71_P125534	0.0351151	0.00281926	0.622772	No
1213	A_71_P106891	0.0351312	0.00282159	0.622544	No
1214	A_71_P113248	0.0351887	0.00282391	0.623049	No
1215	A_71_P119050	0.035223	0.00282624	0.623142	No
1216	A_71_P118107	0.0352994	0.00282856	0.62398	No
1217	A_71_P109933	0.0353314	0.00283089	0.624034	No
1218	A_71_P113430	0.0353314	0.00283322	0.623522	No
1219	A_71_P128420	0.0353314	0.00283554	0.62301	No
1220	A_71_P124405	0.0353314	0.00283787	0.6225	No
1221	A_71_P119171	0.0353616	0.0028402	0.622521	No
1222	A_71_P121211	0.0354386	0.00284252	0.623366	No
1223	A_71_P100740	0.035447	0.00284485	0.623004	No
1224	A_71_P116685	0.0354559	0.00284717	0.62265	No
1225	A_71_P102584	0.0354954	0.0028495	0.622836	No
1226	A_71_P127167	0.0355034	0.00285183	0.622469	No
1227	A_71_P105599	0.0355104	0.00285415	0.622084	No
1228	A_71_P107071	0.0355504	0.00285648	0.622277	No
1229	A_71_P102248	0.0355567	0.0028588	0.621881	No
1230	A_71_P109799	0.0355607	0.00286113	0.621445	No
1231	A_71_P110515	0.0356152	0.00286346	0.621893	No
1232	A_71_P114641	0.0356234	0.00286578	0.62153	No
1233	A_71_P124627	0.0356724	0.00286811	0.621881	No
1234	A_71_P119746	0.0356866	0.00287043	0.621623	No
1235	A_71_P101134	0.035698	0.00287276	0.621318	No
1236	A_71_P104052	0.0357114	0.00287509	0.621049	No
1237	A_71_P119151	0.0357276	0.00287741	0.620828	No
1238	A_71_P116155	0.0357276	0.00287974	0.620327	No
1239	A_71_P101221	0.0357487	0.00288207	0.620192	No
1240	A_71_P113849	0.0358041	0.00288439	0.620652	No
1241	A_71_P111614	0.0358207	0.00288672	0.62044	No
1242	A_71_P124934	0.035828	0.00288904	0.620067	No
1243	A_71_P104581	0.0358499	0.00289137	0.619947	No
1244	A_71_P127541	0.0358649	0.0028937	0.619708	No
1245	A_71_P109906	0.0359967	0.00289602	0.621485	No
1246	A_71_P122412	0.0360682	0.00289835	0.622219	No
1247	A_71_P124581	0.0360717	0.00290067	0.621781	No
1248	A_71_P102638	0.03615	0.002903	0.622632	No
1249	A_71_P121766	0.0362064	0.00290533	0.623104	No
1250	A_71_P122313	0.0362097	0.00290765	0.622662	No
1251	A_71_P125859	0.03623	0.00290998	0.622514	No
1252	A_71_P122097	0.0362448	0.00291231	0.62227	No
1253	A_71_P124333	0.0362549	0.00291463	0.621947	No
1254	A_71_P108006	0.036315	0.00291696	0.622481	No
1255	A_71_P115743	0.036364	0.00291928	0.622825	No
1256	A_71_P103086	0.0364032	0.00292161	0.622999	No
1257	A_71_P110009	0.0364542	0.00292394	0.623376	No
1258	A_71_P115481	0.0364542	0.00292626	0.622881	No
1259	A_71_P128543	0.0364706	0.00292859	0.622664	No
1260	A_71_P103292	0.0365031	0.00293091	0.622725	No
1261	A_71_P103544	0.0365433	0.00293324	0.622917	No
1262	A_71_P102997	0.0365471	0.00293557	0.622489	No
1263	A_71_P123651	0.0365471	0.00293789	0.621996	No
1264	A_71_P126605	0.0365871	0.00294022	0.622183	No
1265	A_71_P122196	0.0366405	0.00294254	0.622599	No
1266	A_71_P128392	0.0366874	0.00294487	0.622903	No
1267	A_71_P101472	0.0367101	0.0029472	0.622797	No
1268	A_71_P124850	0.0367691	0.00294952	0.623306	No
1269	A_71_P107612	0.0368287	0.00295185	0.623825	No
1270	A_71_P100793	0.0369712	0.00295418	0.625744	No
1271	A_71_P117501	0.0370102	0.0029565	0.625912	No
1272	A_71_P122406	0.0370525	0.00295883	0.626135	No
1273	A_71_P121532	0.0371784	0.00296115	0.627769	No
1274	A_71_P104356	0.0371972	0.00296348	0.627593	No
1275	A_71_P123142	0.0372066	0.00296581	0.62726	No
1276	A_71_P128594	0.0372801	0.00296813	0.628006	No
1277	A_71_P124034	0.0374051	0.00297046	0.629619	No
1278	A_71_P125195	0.0374051	0.00297278	0.629126	No
1279	A_71_P108446	0.0374051	0.00297511	0.628634	No
1280	A_71_P110712	0.0374051	0.00297744	0.628143	No
1281	A_71_P112615	0.0374051	0.00297976	0.627653	No
1282	A_71_P108038	0.0375099	0.00298209	0.628921	No
1283	A_71_P102762	0.0375258	0.00298441	0.628696	No
1284	A_71_P113495	0.037531	0.00298674	0.628293	No
1285	A_71_P109192	0.0375428	0.00298907	0.628002	No
1286	A_71_P114500	0.0375571	0.00299139	0.627753	No
1287	A_71_P120241	0.0375684	0.00299372	0.627454	No
1288	A_71_P110213	0.0375991	0.00299605	0.627479	No
1289	A_71_P123195	0.0376039	0.00299837	0.627073	No
1290	A_71_P125477	0.0376601	0.0030007	0.627523	No
1291	A_71_P107311	0.0376815	0.00300302	0.627393	No
1292	A_71_P110051	0.0377459	0.00300535	0.627979	No
1293	A_71_P108929	0.0378305	0.00300768	0.6289	No
1294	A_71_P112345	0.0378494	0.00301	0.628727	No
1295	A_71_P112132	0.0378895	0.00301233	0.628907	No
1296	A_71_P120741	0.037945	0.00301465	0.629342	No
1297	A_71_P116687	0.0379621	0.00301698	0.62914	No
1298	A_71_P113319	0.037983	0.00301931	0.629003	No
1299	A_71_P117558	0.0380279	0.00302163	0.629261	No
1300	A_71_P125571	0.038043	0.00302396	0.629027	No
1301	A_71_P110999	0.0380824	0.00302629	0.629193	No
1302	A_71_P123443	0.0381269	0.00302861	0.629445	No
1303	A_71_P112056	0.0381514	0.00303094	0.629367	No
1304	A_71_P114983	0.0381514	0.00303326	0.628884	No
1305	A_71_P116376	0.0381895	0.00303559	0.62903	No
1306	A_71_P105624	0.0382208	0.00303792	0.629062	No
1307	A_71_P123214	0.0382523	0.00304024	0.629099	No
1308	A_71_P112135	0.0383043	0.00304257	0.629473	No
1309	A_71_P103331	0.0383043	0.00304489	0.628992	No
1310	A_71_P125000	0.0383528	0.00304722	0.629308	No
1311	A_71_P112764	0.0384465	0.00304955	0.630364	No
1312	A_71_P100944	0.0384465	0.00305187	0.629883	No
1313	A_71_P123734	0.0384759	0.0030542	0.629886	No
1314	A_71_P123138	0.0385359	0.00305652	0.630387	No
1315	A_71_P128489	0.0385538	0.00305885	0.630201	No
1316	A_71_P124721	0.0385607	0.00306118	0.629834	No
1317	A_71_P123814	0.0385725	0.0030635	0.629549	No
1318	A_71_P118159	0.0385914	0.00306583	0.62938	No
1319	A_71_P113800	0.0386019	0.00306816	0.629074	No
1320	A_71_P110325	0.0386045	0.00307048	0.62864	No
1321	A_71_P122644	0.0386858	0.00307281	0.629486	No
1322	A_71_P120073	0.0386884	0.00307513	0.629053	No
1323	A_71_P122817	0.038703	0.00307746	0.628814	No
1324	A_71_P114071	0.0388293	0.00307979	0.63039	No
1325	A_71_P101948	0.0388378	0.00308211	0.630051	No
1326	A_71_P100034	0.0388716	0.00308444	0.630125	No
1327	A_71_P117719	0.0389281	0.00308676	0.630565	No
1328	A_71_P104320	0.0389281	0.00308909	0.63009	No
1329	A_71_P109772	0.0389281	0.00309142	0.629616	No
1330	A_71_P100639	0.0389281	0.00309374	0.629143	No
1331	A_71_P122948	0.0389735	0.00309607	0.629402	No
1332	A_71_P112729	0.0389929	0.00309839	0.629244	No
1333	A_71_P120348	0.0390075	0.00310072	0.629008	No
1334	A_71_P120573	0.0390075	0.00310305	0.628536	No
1335	A_71_P122133	0.0390135	0.00310537	0.62816	No
1336	A_71_P106831	0.039148	0.0031077	0.629855	No
1337	A_71_P105656	0.0391735	0.00311003	0.629794	No
1338	A_71_P123216	0.0392477	0.00311235	0.630515	No
1339	A_71_P116508	0.0392622	0.00311468	0.630276	No
1340	A_71_P100699	0.0392739	0.003117	0.629994	No
1341	A_71_P121015	0.0393109	0.00311933	0.630117	No
1342	A_71_P124625	0.0393284	0.00312166	0.629929	No
1343	A_71_P108358	0.0393345	0.00312398	0.629557	No
1344	A_71_P103824	0.0394568	0.00312631	0.631045	No
1345	A_71_P103534	0.0395131	0.00312863	0.631476	No
1346	A_71_P103960	0.0395399	0.00313096	0.631433	No
1347	A_71_P112097	0.0395474	0.00313329	0.631085	No
1348	A_71_P110525	0.0396408	0.00313561	0.632106	No
1349	A_71_P104319	0.039672	0.00313794	0.632134	No
1350	A_71_P121584	0.0396795	0.00314027	0.631786	No
1351	A_71_P128484	0.0397065	0.00314259	0.631748	No
1352	A_71_P107142	0.039737	0.00314492	0.631766	No
1353	A_71_P113815	0.039737	0.00314724	0.631299	No
1354	A_71_P107713	0.039737	0.00314957	0.630833	No
1355	A_71_P101721	0.039737	0.0031519	0.630367	No
1356	A_71_P103517	0.039737	0.00315422	0.629903	No
1357	A_71_P116315	0.039737	0.00315655	0.629438	No
1358	A_71_P113678	0.0397857	0.00315887	0.629745	No
1359	A_71_P111038	0.0397922	0.0031612	0.629384	No
1360	A_71_P105265	0.0399214	0.00316353	0.630963	No
1361	A_71_P116457	0.0399585	0.00316585	0.631085	No
1362	A_71_P108506	0.0399822	0.00316818	0.630997	No
1363	A_71_P111556	0.0400664	0.0031705	0.631862	No
1364	A_71_P125820	0.0401299	0.00317283	0.632398	No
1365	A_71_P107272	0.0401688	0.00317516	0.632548	No
1366	A_71_P128357	0.0402057	0.00317748	0.632666	No
1367	A_71_P108089	0.0402145	0.00317981	0.632342	No
1368	A_71_P103882	0.0402171	0.00318214	0.63192	No
1369	A_71_P112150	0.0402387	0.00318446	0.631798	No
1370	A_71_P113489	0.0402721	0.00318679	0.63186	No
1371	A_71_P113249	0.0402786	0.00318911	0.631501	No
1372	A_71_P127261	0.0402952	0.00319144	0.631302	No
1373	A_71_P127012	0.0403101	0.00319377	0.631075	No
1374	A_71_P110294	0.040317	0.00319609	0.630724	No
1375	A_71_P103655	0.0403956	0.00319842	0.631494	No
1376	A_71_P116062	0.0404243	0.00320074	0.631483	No
1377	A_71_P111914	0.0405436	0.00320307	0.632887	No
1378	A_71_P104709	0.0406021	0.0032054	0.633339	No
1379	A_71_P124517	0.0406203	0.00320772	0.633165	No
1380	A_71_P109046	0.0406359	0.00321005	0.632948	No
1381	A_71_P103273	0.0406393	0.00321237	0.632543	No
1382	A_71_P121823	0.0406665	0.0032147	0.632509	No
1383	A_71_P110175	0.0406833	0.00321703	0.632312	No
1384	A_71_P113118	0.0407036	0.00321935	0.632171	No
1385	A_71_P120540	0.0407188	0.00322168	0.63195	No
1386	A_71_P115688	0.0407532	0.00322401	0.632027	No
1387	A_71_P118729	0.0407788	0.00322633	0.631969	No
1388	A_71_P108033	0.0408278	0.00322866	0.632272	No
1389	A_71_P103627	0.0408278	0.00323098	0.631816	No
1390	A_71_P117135	0.0408278	0.00323331	0.631362	No
1391	A_71_P126619	0.0408511	0.00323564	0.631269	No
1392	A_71_P116391	0.0408926	0.00323796	0.631456	No
1393	A_71_P108377	0.0409461	0.00324029	0.631828	No
1394	A_71_P112483	0.0409635	0.00324261	0.631643	No
1395	A_71_P103496	0.0409777	0.00324494	0.63141	No
1396	A_71_P128430	0.0409847	0.00324727	0.631065	No
1397	A_71_P110335	0.0410154	0.00324959	0.631085	No
1398	A_71_P111894	0.0410154	0.00325192	0.630634	No
1399	A_71_P103265	0.0410154	0.00325425	0.630183	No
1400	A_71_P110392	0.0410345	0.00325657	0.630027	No
1401	A_71_P117168	0.0410932	0.0032589	0.630476	No
1402	A_71_P117629	0.0411122	0.00326122	0.630318	No
1403	A_71_P106925	0.0411288	0.00326355	0.630124	No
1404	A_71_P108871	0.0411377	0.00326588	0.629812	No
1405	A_71_P117793	0.041142	0.0032682	0.629429	No
1406	A_71_P127636	0.041181	0.00327053	0.629577	No
1407	A_71_P107230	0.0411882	0.00327285	0.62924	No
1408	A_71_P112427	0.041191	0.00327518	0.628836	No
1409	A_71_P119326	0.0412048	0.00327751	0.628599	No
1410	A_71_P102349	0.0412048	0.00327983	0.628153	No
1411	A_71_P115041	0.0412248	0.00328216	0.628013	No
1412	A_71_P128280	0.0412248	0.00328448	0.627569	No
1413	A_71_P100374	0.0412675	0.00328681	0.627774	No
1414	A_71_P113771	0.0413107	0.00328914	0.627987	No
1415	A_71_P120398	0.041332	0.00329146	0.627866	No
1416	A_71_P105477	0.04146	0.00329379	0.629366	No
1417	A_71_P106824	0.0415009	0.00329612	0.629542	No
1418	A_71_P103868	0.0415045	0.00329844	0.629153	No
1419	A_71_P102628	0.0415763	0.00330077	0.629797	No
1420	A_71_P108416	0.0416307	0.00330309	0.630177	No
1421	A_71_P118922	0.0416618	0.00330542	0.630205	No
1422	A_71_P120333	0.0416714	0.00330775	0.629906	No
1423	A_71_P108410	0.0417335	0.00331007	0.630401	No
1424	A_71_P127132	0.0418157	0.0033124	0.631199	No
1425	A_71_P104878	0.0418171	0.00331472	0.630777	No
1426	A_71_P106700	0.0418598	0.00331705	0.63098	No
1427	A_71_P116566	0.0418684	0.00331938	0.630666	No
1428	A_71_P100913	0.0419011	0.0033217	0.630718	No
1429	A_71_P119483	0.0419143	0.00332403	0.630474	No
1430	A_71_P102317	0.0419602	0.00332635	0.630724	No
1431	A_71_P115682	0.0419936	0.00332868	0.630784	No
1432	A_71_P109520	0.0419936	0.00333101	0.630344	No
1433	A_71_P122110	0.0420124	0.00333333	0.630186	No
1434	A_71_P128604	0.0420182	0.00333566	0.629834	No
1435	A_71_P125467	0.042022	0.00333799	0.629452	No
1436	A_71_P123503	0.0420842	0.00334031	0.629943	No
1437	A_71_P117129	0.0420863	0.00334264	0.629538	No
1438	A_71_P100611	0.0421278	0.00334496	0.62972	No
1439	A_71_P119478	0.0421351	0.00334729	0.629391	No
1440	A_71_P106275	0.042169	0.00334962	0.629461	No
1441	A_71_P106095	0.0421784	0.00335194	0.629163	No
1442	A_71_P113597	0.0422086	0.00335427	0.629177	No
1443	A_71_P115648	0.0422449	0.00335659	0.629282	No
1444	A_71_P111863	0.0422639	0.00335892	0.62913	No
1445	A_71_P113184	0.0422894	0.00336125	0.629073	No
1446	A_71_P121327	0.0422983	0.00336357	0.62877	No
1447	A_71_P111298	0.0423083	0.0033659	0.628484	No
1448	A_71_P124498	0.0423786	0.00336823	0.629094	No
1449	A_71_P114033	0.0423786	0.00337055	0.62866	No
1450	A_71_P114996	0.0423786	0.00337288	0.628226	No
1451	A_71_P109609	0.0423786	0.0033752	0.627793	No
1452	A_71_P101372	0.0424157	0.00337753	0.62791	No
1453	A_71_P119484	0.042422	0.00337986	0.627571	No
1454	A_71_P114395	0.0424894	0.00338218	0.628135	No
1455	A_71_P107090	0.042507	0.00338451	0.627965	No
1456	A_71_P104346	0.0425883	0.00338683	0.628733	No
1457	A_71_P121340	0.0425883	0.00338916	0.628302	No
1458	A_71_P118049	0.0426486	0.00339149	0.62876	No
1459	A_71_P102862	0.0426651	0.00339381	0.628571	No
1460	A_71_P118203	0.0426772	0.00339614	0.62832	No
1461	A_71_P103942	0.042703	0.00339846	0.628269	No
1462	A_71_P117657	0.042703	0.00340079	0.627839	No
1463	A_71_P116874	0.0427288	0.00340312	0.627789	No
1464	A_71_P109980	0.0427753	0.00340544	0.628044	No
1465	A_71_P111208	0.0427849	0.00340777	0.627755	No
1466	A_71_P100181	0.0428164	0.0034101	0.62779	No
1467	A_71_P106346	0.0428404	0.00341242	0.627712	No
1468	A_71_P105584	0.0428484	0.00341475	0.627402	No
1469	A_71_P110998	0.0429134	0.00341707	0.627927	No
1470	A_71_P107927	0.0429309	0.0034194	0.627755	No
1471	A_71_P101329	0.0429382	0.00342173	0.627435	No
1472	A_71_P119924	0.0429496	0.00342405	0.627175	No
1473	A_71_P110391	0.04298	0.00342638	0.627194	No
1474	A_71_P128448	0.043044	0.0034287	0.6277	No
1475	A_71_P113915	0.0431508	0.00343103	0.628832	No
1476	A_71_P118366	0.043199	0.00343336	0.629107	No
1477	A_71_P101553	0.0432142	0.00343568	0.628903	No
1478	A_71_P107812	0.0432581	0.00343801	0.629116	No
1479	A_71_P117213	0.0432634	0.00344033	0.628768	No
1480	A_71_P115201	0.043293	0.00344266	0.628772	No
1481	A_71_P123239	0.04331	0.00344499	0.628594	No
1482	A_71_P107244	0.0433574	0.00344731	0.628857	No
1483	A_71_P114698	0.043388	0.00344964	0.628877	No
1484	A_71_P113626	0.0433967	0.00345197	0.628579	No
1485	A_71_P101793	0.0434062	0.00345429	0.628293	No
1486	A_71_P103083	0.0434283	0.00345662	0.62819	No
1487	A_71_P108602	0.0434904	0.00345894	0.628666	No
1488	A_71_P125758	0.0435128	0.00346127	0.628567	No
1489	A_71_P125202	0.0435205	0.0034636	0.628255	No
1490	A_71_P102553	0.0435223	0.00346592	0.62786	No
1491	A_71_P119436	0.0435361	0.00346825	0.627638	No
1492	A_71_P113310	0.0435771	0.00347057	0.627809	No
1493	A_71_P113139	0.0436009	0.0034729	0.62773	No
1494	A_71_P119836	0.0436212	0.00347523	0.627602	No
1495	A_71_P103731	0.0436327	0.00347755	0.627348	No
1496	A_71_P114093	0.0436373	0.00347988	0.626994	No
1497	A_71_P117787	0.0437198	0.00348221	0.62776	No
1498	A_71_P100874	0.0437198	0.00348453	0.627341	No
1499	A_71_P125072	0.0437638	0.00348686	0.627553	No
1500	A_71_P105105	0.0437773	0.00348918	0.627328	No
1501	A_71_P107684	0.0437835	0.00349151	0.627	No
1502	A_71_P123958	0.0437869	0.00349384	0.62663	No
1503	A_71_P114263	0.0437987	0.00349616	0.626382	No
1504	A_71_P105010	0.0438354	0.00349849	0.626491	No
1505	A_71_P111567	0.0438785	0.00350081	0.62669	No
1506	A_71_P106664	0.0438886	0.00350314	0.626419	No
1507	A_71_P118878	0.0439839	0.00350547	0.627362	No
1508	A_71_P127255	0.0439866	0.00350779	0.626984	No
1509	A_71_P105045	0.0440517	0.00351012	0.627496	No
1510	A_71_P128239	0.0440517	0.00351244	0.627081	No
1511	A_71_P119830	0.0440798	0.00351477	0.627065	No
1512	A_71_P104703	0.0441504	0.0035171	0.627654	No
1513	A_71_P118343	0.0441531	0.00351942	0.627277	No
1514	A_71_P108059	0.0441859	0.00352175	0.627329	No
1515	A_71_P112735	0.0442068	0.00352408	0.627212	No
1516	A_71_P111074	0.0442283	0.0035264	0.627102	No
1517	A_71_P121760	0.0442469	0.00352873	0.626953	No
1518	A_71_P100306	0.0442831	0.00353105	0.627052	No
1519	A_71_P103386	0.0443435	0.00353338	0.627494	No
1520	A_71_P128406	0.0443435	0.00353571	0.627081	No
1521	A_71_P124020	0.0443435	0.00353803	0.626669	No
1522	A_71_P124873	0.0443435	0.00354036	0.626257	No
1523	A_71_P110634	0.0444423	0.00354268	0.62724	No
1524	A_71_P104483	0.0445047	0.00354501	0.627709	No
1525	A_71_P101535	0.0445312	0.00354734	0.62767	No
1526	A_71_P102497	0.04455	0.00354966	0.627525	No
1527	A_71_P102551	0.0445926	0.00355199	0.627713	No
1528	A_71_P119063	0.044602	0.00355431	0.627434	No
1529	A_71_P122150	0.0446266	0.00355664	0.62737	No
1530	A_71_P109027	0.0446567	0.00355897	0.627383	No
1531	A_71_P121357	0.0447649	0.00356129	0.628492	No
1532	A_71_P100153	0.0447903	0.00356362	0.628439	No
1533	A_71_P122835	0.0448112	0.00356595	0.628321	No
1534	A_71_P112988	0.0448406	0.00356827	0.628324	No
1535	A_71_P113224	0.0448635	0.0035706	0.628234	No
1536	A_71_P117963	0.0449387	0.00357292	0.628879	No
1537	A_71_P115514	0.0449605	0.00357525	0.628774	No
1538	A_71_P111242	0.0450516	0.00357758	0.629639	No
1539	A_71_P111116	0.0450684	0.0035799	0.629464	No
1540	A_71_P120461	0.0450719	0.00358223	0.629105	No
1541	A_71_P124415	0.0451038	0.00358455	0.629142	No
1542	A_71_P100802	0.0451204	0.00358688	0.628965	No
1543	A_71_P117380	0.0451372	0.00358921	0.628791	No
1544	A_71_P116684	0.0451576	0.00359153	0.628668	No
1545	A_71_P124283	0.0451733	0.00359386	0.628479	No
1546	A_71_P102164	0.0452263	0.00359619	0.628809	No
1547	A_71_P116719	0.0453957	0.00359851	0.630757	No
1548	A_71_P118226	0.0453957	0.00360084	0.63035	No
1549	A_71_P116379	0.0454413	0.00360316	0.630575	No
1550	A_71_P118967	0.0454546	0.00360549	0.630352	No
1551	A_71_P124897	0.0455074	0.00360782	0.630679	No
1552	A_71_P128475	0.0455607	0.00361014	0.631009	No
1553	A_71_P118686	0.0456438	0.00361247	0.631753	No
1554	A_71_P107300	0.0456457	0.00361479	0.631373	No
1555	A_71_P106823	0.0456634	0.00361712	0.631213	No
1556	A_71_P106284	0.045684	0.00361945	0.631092	No
1557	A_71_P102847	0.0456883	0.00362177	0.630745	No
1558	A_71_P109720	0.0456914	0.0036241	0.630383	No
1559	A_71_P106988	0.0456976	0.00362642	0.630064	No
1560	A_71_P124524	0.0457325	0.00362875	0.630141	No
1561	A_71_P103626	0.0457577	0.00363108	0.630084	No
1562	A_71_P115187	0.0457577	0.0036334	0.629681	No
1563	A_71_P104836	0.0457652	0.00363573	0.629381	No
1564	A_71_P119270	0.0457673	0.00363806	0.629007	No
1565	A_71_P120219	0.0457869	0.00364038	0.628875	No
1566	A_71_P113222	0.0458033	0.00364271	0.628699	No
1567	A_71_P123826	0.045876	0.00364503	0.629294	No
1568	A_71_P106063	0.0459118	0.00364736	0.629384	No
1569	A_71_P120205	0.0459157	0.00364969	0.629037	No
1570	A_71_P110983	0.0459187	0.00365201	0.628677	No
1571	A_71_P104074	0.0459284	0.00365434	0.628409	No
1572	A_71_P122480	0.0459408	0.00365666	0.628179	No
1573	A_71_P106781	0.0459733	0.00365899	0.628223	No
1574	A_71_P113831	0.0460129	0.00366132	0.628365	No
1575	A_71_P101432	0.0460315	0.00366364	0.628221	No
1576	A_71_P118744	0.0460514	0.00366597	0.628093	No
1577	A_71_P124510	0.0460514	0.00366829	0.627695	No
1578	A_71_P124492	0.0461539	0.00367062	0.628694	No
1579	A_71_P112676	0.0461726	0.00367295	0.62855	No
1580	A_71_P120977	0.0461956	0.00367527	0.628465	No
1581	A_71_P111421	0.0462478	0.0036776	0.628777	No
1582	A_71_P114562	0.0462945	0.00367993	0.629014	No
1583	A_71_P112347	0.0462945	0.00368225	0.628617	No
1584	A_71_P103297	0.046305	0.00368458	0.628363	No
1585	A_71_P108682	0.0463382	0.0036869	0.628416	No
1586	A_71_P120263	0.0463537	0.00368923	0.62823	No
1587	A_71_P109543	0.0463617	0.00369156	0.627942	No
1588	A_71_P100248	0.0463693	0.00369388	0.627651	No
1589	A_71_P102385	0.0463863	0.00369621	0.627485	No
1590	A_71_P102985	0.0463863	0.00369853	0.627091	No
1591	A_71_P124540	0.0464285	0.00370086	0.627267	No
1592	A_71_P115874	0.0464307	0.00370319	0.626902	No
1593	A_71_P124451	0.0464745	0.00370551	0.6271	No
1594	A_71_P123242	0.0464773	0.00370784	0.626744	No
1595	A_71_P123464	0.0464991	0.00371017	0.626644	No
1596	A_71_P124387	0.0465294	0.00371249	0.62666	No
1597	A_71_P126208	0.0465517	0.00371482	0.626568	No
1598	A_71_P118926	0.0465799	0.00371714	0.626555	No
1599	A_71_P117440	0.0465967	0.00371947	0.626389	No
1600	A_71_P123893	0.0466096	0.0037218	0.626171	No
1601	A_71_P107462	0.046612	0.00372412	0.625812	No
1602	A_71_P103439	0.0466183	0.00372645	0.625506	No
1603	A_71_P118888	0.0466736	0.00372877	0.625857	No
1604	A_71_P115354	0.0467665	0.0037311	0.626712	No
1605	A_71_P102756	0.0467665	0.00373343	0.626321	No
1606	A_71_P114635	0.0467665	0.00373575	0.625931	No
1607	A_71_P122580	0.0468242	0.00373808	0.626314	No
1608	A_71_P125555	0.0468242	0.0037404	0.625924	No
1609	A_71_P114952	0.0468293	0.00374273	0.625603	No
1610	A_71_P121432	0.046842	0.00374506	0.625384	No
1611	A_71_P111249	0.0468456	0.00374738	0.625044	No
1612	A_71_P107660	0.0468503	0.00374971	0.62472	No
1613	A_71_P121860	0.0468823	0.00375204	0.624758	No
1614	A_71_P110724	0.0469555	0.00375436	0.625346	No
1615	A_71_P111371	0.0469555	0.00375669	0.624959	No
1616	A_71_P122886	0.0469714	0.00375901	0.624784	No
1617	A_71_P124592	0.04699	0.00376134	0.624645	No
1618	A_71_P121624	0.0469957	0.00376367	0.624333	No
1619	A_71_P106208	0.0470195	0.00376599	0.624265	No
1620	A_71_P122219	0.0470711	0.00376832	0.624563	No
1621	A_71_P105400	0.0470925	0.00377064	0.624462	No
1622	A_71_P119821	0.0471539	0.00377297	0.624891	No
1623	A_71_P119251	0.0471539	0.0037753	0.624506	No
1624	A_71_P115249	0.0471735	0.00377762	0.62438	No
1625	A_71_P109327	0.0471762	0.00377995	0.624032	No
1626	A_71_P105030	0.0471785	0.00378227	0.623679	No
1627	A_71_P119405	0.047205	0.0037846	0.623646	No
1628	A_71_P111324	0.0472163	0.00378693	0.623411	No
1629	A_71_P116741	0.0472838	0.00378925	0.62392	No
1630	A_71_P104078	0.0472838	0.00379158	0.623538	No
1631	A_71_P113682	0.0473205	0.00379391	0.623639	No
1632	A_71_P117749	0.0473205	0.00379623	0.623256	No
1633	A_71_P112694	0.047357	0.00379856	0.623355	No
1634	A_71_P115723	0.0473623	0.00380088	0.623044	No
1635	A_71_P106839	0.0473623	0.00380321	0.622663	No
1636	A_71_P102578	0.047421	0.00380554	0.623053	No
1637	A_71_P113548	0.047421	0.00380786	0.622673	No
1638	A_71_P118273	0.0474883	0.00381019	0.623175	No
1639	A_71_P119275	0.0474926	0.00381251	0.622851	No
1640	A_71_P117575	0.0475093	0.00381484	0.622691	No
1641	A_71_P105283	0.0475547	0.00381717	0.622905	No
1642	A_71_P126352	0.0475742	0.00381949	0.622782	No
1643	A_71_P100432	0.0475875	0.00382182	0.622577	No
1644	A_71_P110630	0.0476573	0.00382415	0.62311	No
1645	A_71_P103239	0.0476956	0.00382647	0.623232	No
1646	A_71_P126105	0.0477352	0.0038288	0.623371	No
1647	A_71_P117908	0.0477763	0.00383112	0.623528	No
1648	A_71_P103342	0.0477763	0.00383345	0.62315	No
1649	A_71_P103355	0.0477839	0.00383578	0.622871	No
1650	A_71_P121697	0.0478274	0.0038381	0.623061	No
1651	A_71_P105145	0.0478274	0.00384043	0.622684	No
1652	A_71_P124573	0.0478741	0.00384275	0.622913	No
1653	A_71_P125237	0.0479098	0.00384508	0.623002	No
1654	A_71_P101408	0.0479167	0.00384741	0.622714	No
1655	A_71_P104155	0.0479301	0.00384973	0.622512	No
1656	A_71_P112564	0.047987	0.00385206	0.622874	No
1657	A_71_P110268	0.0479988	0.00385438	0.622652	No
1658	A_71_P113236	0.0479988	0.00385671	0.622277	No
1659	A_71_P110728	0.0480379	0.00385904	0.622408	No
1660	A_71_P105671	0.0480562	0.00386136	0.62227	No
1661	A_71_P112899	0.0480986	0.00386369	0.622444	No
1662	A_71_P110681	0.0481368	0.00386602	0.622564	No
1663	A_71_P122619	0.0481368	0.00386834	0.622189	No
1664	A_71_P107648	0.0481467	0.00387067	0.621943	No
1665	A_71_P125813	0.0482628	0.00387299	0.623068	No
1666	A_71_P110217	0.0482693	0.00387532	0.622778	No
1667	A_71_P105508	0.0482852	0.00387765	0.622609	No
1668	A_71_P111136	0.0483051	0.00387997	0.622493	No
1669	A_71_P123102	0.0483051	0.0038823	0.62212	No
1670	A_71_P113656	0.0484165	0.00388462	0.623181	No
1671	A_71_P122237	0.0484267	0.00388695	0.622939	No
1672	A_71_P120138	0.0484274	0.00388928	0.622576	No
1673	A_71_P107529	0.0484379	0.0038916	0.622338	No
1674	A_71_P119007	0.0484542	0.00389393	0.622176	No
1675	A_71_P112034	0.0485655	0.00389625	0.623233	No
1676	A_71_P101224	0.0485908	0.00389858	0.623186	No
1677	A_71_P104437	0.0485987	0.00390091	0.622915	No
1678	A_71_P116324	0.0486261	0.00390323	0.622895	No
1679	A_71_P114081	0.0486375	0.00390556	0.62267	No
1680	A_71_P102189	0.0486519	0.00390789	0.622484	No
1681	A_71_P117600	0.0487309	0.00391021	0.623123	No
1682	A_71_P116299	0.04875	0.00391254	0.622997	No
1683	A_71_P116107	0.0487692	0.00391486	0.622873	No
1684	A_71_P124140	0.0488745	0.00391719	0.623846	No
1685	A_71_P108631	0.0488745	0.00391952	0.623476	No
1686	A_71_P126024	0.0488745	0.00392184	0.623106	No
1687	A_71_P120009	0.0488745	0.00392417	0.622737	No
1688	A_71_P104257	0.0488745	0.00392649	0.622368	No
1689	A_71_P106078	0.0488745	0.00392882	0.622	No
1690	A_71_P121468	0.0489638	0.00393115	0.622768	No
1691	A_71_P102083	0.0489802	0.00393347	0.622608	No
1692	A_71_P115345	0.0489872	0.0039358	0.622328	No
1693	A_71_P103401	0.0490507	0.00393813	0.622767	No
1694	A_71_P102470	0.0490514	0.00394045	0.622408	No
1695	A_71_P100095	0.0490579	0.00394278	0.622123	No
1696	A_71_P104797	0.0490724	0.0039451	0.621941	No
1697	A_71_P101604	0.0490894	0.00394743	0.62179	No
1698	A_71_P100160	0.04917	0.00394976	0.622443	No
1699	A_71_P106067	0.0491821	0.00395208	0.622231	No
1700	A_71_P125632	0.0491853	0.00395441	0.621905	No
1701	A_71_P104402	0.0492226	0.00395673	0.622011	No
1702	A_71_P125946	0.0492567	0.00395906	0.622075	No
1703	A_71_P120412	0.0492719	0.00396139	0.621902	No
1704	A_71_P117914	0.0493126	0.00396371	0.62205	No
1705	A_71_P114274	0.049328	0.00396604	0.621881	No
1706	A_71_P108039	0.0493374	0.00396836	0.621634	No
1707	A_71_P117460	0.0493547	0.00397069	0.621488	No
1708	A_71_P122032	0.0493706	0.00397302	0.621324	No
1709	A_71_P123984	0.0494154	0.00397534	0.621524	No
1710	A_71_P106931	0.0494682	0.00397767	0.621823	No
1711	A_71_P112854	0.049486	0.00398	0.621685	No
1712	A_71_P121801	0.0496183	0.00398232	0.622982	No
1713	A_71_P110187	0.0496351	0.00398465	0.622829	No
1714	A_71_P100540	0.0496534	0.00398697	0.622695	No
1715	A_71_P106654	0.0496617	0.0039893	0.622437	No
1716	A_71_P103878	0.0496978	0.00399163	0.622526	No
1717	A_71_P109378	0.0496978	0.00399395	0.622163	No
1718	A_71_P123210	0.0496978	0.00399628	0.621801	No
1719	A_71_P113879	0.0497003	0.0039986	0.621471	No
1720	A_71_P122955	0.0497642	0.00400093	0.621907	No
1721	A_71_P121457	0.0498052	0.00400326	0.622059	No
1722	A_71_P119024	0.0498249	0.00400558	0.621943	No
1723	A_71_P101561	0.0498458	0.00400791	0.621843	No
1724	A_71_P119301	0.0498558	0.00401023	0.621606	No
1725	A_71_P119420	0.0498825	0.00401256	0.621579	No
1726	A_71_P111041	0.0499466	0.00401489	0.622018	No
1727	A_71_P107170	0.0499684	0.00401721	0.621928	No
1728	A_71_P114652	0.0499803	0.00401954	0.621717	No
1729	A_71_P104283	0.0500362	0.00402187	0.622052	No
1730	A_71_P112240	0.0500545	0.00402419	0.62192	No
1731	A_71_P117291	0.0500649	0.00402652	0.62169	No
1732	A_71_P119266	0.0500782	0.00402884	0.621496	No
1733	A_71_P103205	0.0500921	0.00403117	0.621309	No
1734	A_71_P105597	0.0501085	0.0040335	0.621155	No
1735	A_71_P113571	0.0501249	0.00403582	0.621	No
1736	A_71_P114779	0.0501554	0.00403815	0.62102	No
1737	A_71_P118491	0.0501554	0.00404047	0.620663	No
1738	A_71_P121268	0.0502652	0.0040428	0.621663	No
1739	A_71_P121602	0.0504022	0.00404513	0.622999	No
1740	A_71_P124017	0.0504522	0.00404745	0.623259	No
1741	A_71_P124589	0.0504666	0.00404978	0.623079	No
1742	A_71_P116635	0.0504862	0.00405211	0.622963	No
1743	A_71_P119871	0.0505076	0.00405443	0.622869	No
1744	A_71_P103363	0.0505186	0.00405676	0.622648	No
1745	A_71_P106206	0.0505974	0.00405908	0.623262	No
1746	A_71_P111938	0.0505974	0.00406141	0.622905	No
1747	A_71_P123177	0.0506868	0.00406374	0.623647	No
1748	A_71_P113059	0.0507251	0.00406606	0.623762	No
1749	A_71_P123789	0.0507405	0.00406839	0.623595	No
1750	A_71_P120769	0.0508213	0.00407071	0.624231	No
1751	A_71_P107254	0.050841	0.00407304	0.624116	No
1752	A_71_P119788	0.0508733	0.00407537	0.624156	No
1753	A_71_P102937	0.0509047	0.00407769	0.624185	No
1754	A_71_P113302	0.0509211	0.00408002	0.62403	No
1755	A_71_P106331	0.0509281	0.00408234	0.623761	No
1756	A_71_P123735	0.0509509	0.00408467	0.623684	No
1757	A_71_P105047	0.0509699	0.004087	0.623562	No
1758	A_71_P120141	0.0509742	0.00408932	0.623259	No
1759	A_71_P102603	0.0510418	0.00409165	0.623731	No
1760	A_71_P127136	0.0510999	0.00409398	0.624086	No
1761	A_71_P121235	0.0511122	0.0040963	0.623882	No
1762	A_71_P101602	0.0511122	0.00409863	0.623528	No
1763	A_71_P116729	0.0511246	0.00410095	0.623326	No
1764	A_71_P101980	0.0511268	0.00410328	0.622999	No
1765	A_71_P120747	0.0511382	0.00410561	0.622785	No
1766	A_71_P116342	0.0511399	0.00410793	0.622453	No
1767	A_71_P101348	0.0511524	0.00411026	0.622253	No
1768	A_71_P121129	0.0511811	0.00411258	0.62225	No
1769	A_71_P119442	0.0511811	0.00411491	0.621898	No
1770	A_71_P120483	0.0512037	0.00411724	0.621822	No
1771	A_71_P111611	0.0512217	0.00411956	0.621689	No
1772	A_71_P121206	0.0512294	0.00412189	0.621432	No
1773	A_71_P122994	0.0512356	0.00412421	0.621156	No
1774	A_71_P120531	0.0512928	0.00412654	0.621499	No
1775	A_71_P124188	0.0513107	0.00412887	0.621365	No
1776	A_71_P115674	0.0513147	0.00413119	0.621064	No
1777	A_71_P108804	0.0513269	0.00413352	0.620862	No
1778	A_71_P103353	0.0513272	0.00413585	0.620517	No
1779	A_71_P121901	0.0513567	0.00413817	0.620525	No
1780	A_71_P108847	0.0513597	0.0041405	0.620211	No
1781	A_71_P109521	0.0513703	0.00414282	0.619991	No
1782	A_71_P114132	0.0513795	0.00414515	0.619754	No
1783	A_71_P121789	0.0514548	0.00414748	0.620315	No
1784	A_71_P101205	0.0514726	0.0041498	0.620181	No
1785	A_71_P100713	0.0515051	0.00415213	0.620226	No
1786	A_71_P114392	0.0515051	0.00415445	0.619879	No
1787	A_71_P111755	0.0515051	0.00415678	0.619532	No
1788	A_71_P113125	0.0515051	0.00415911	0.619185	No
1789	A_71_P118074	0.051523	0.00416143	0.619054	No
1790	A_71_P103727	0.0515697	0.00416376	0.619268	No
1791	A_71_P123465	0.0515705	0.00416609	0.618932	No
1792	A_71_P109928	0.0516069	0.00416841	0.619024	No
1793	A_71_P101568	0.0516906	0.00417074	0.619682	No
1794	A_71_P102444	0.0517326	0.00417306	0.619839	No
1795	A_71_P106351	0.0517705	0.00417539	0.619948	No
1796	A_71_P114642	0.0517725	0.00417772	0.619627	No
1797	A_71_P110594	0.0517788	0.00418004	0.619358	No
1798	A_71_P121506	0.0517896	0.00418237	0.619142	No
1799	A_71_P113744	0.0517986	0.00418469	0.618905	No
1800	A_71_P110689	0.0518333	0.00418702	0.618976	No
1801	A_71_P105672	0.051854	0.00418935	0.618879	No
1802	A_71_P109593	0.0518873	0.00419167	0.618933	No
1803	A_71_P104938	0.0518903	0.004194	0.618626	No
1804	A_71_P101942	0.0519042	0.00419632	0.618448	No
1805	A_71_P116675	0.0519042	0.00419865	0.618106	No
1806	A_71_P117019	0.0519262	0.00420098	0.618026	No
1807	A_71_P115447	0.0519466	0.0042033	0.617926	No
1808	A_71_P125034	0.0519486	0.00420563	0.617608	No
1809	A_71_P117286	0.051986	0.00420796	0.617711	No
1810	A_71_P123993	0.0520656	0.00421028	0.618314	No
1811	A_71_P123996	0.0520656	0.00421261	0.617973	No
1812	A_71_P127058	0.052106	0.00421493	0.618112	No
1813	A_71_P121854	0.0521286	0.00421726	0.618038	No
1814	A_71_P103621	0.0521429	0.00421959	0.617868	No
1815	A_71_P101052	0.0521429	0.00422191	0.617527	No
1816	A_71_P108027	0.0521657	0.00422424	0.617457	No
1817	A_71_P121917	0.0521766	0.00422656	0.617246	No
1818	A_71_P123679	0.0522901	0.00422889	0.618249	No
1819	A_71_P127485	0.0522945	0.00423122	0.617961	No
1820	A_71_P103873	0.0523095	0.00423354	0.617798	No
1821	A_71_P118698	0.0523095	0.00423587	0.617459	No
1822	A_71_P120079	0.0523095	0.00423819	0.61712	No
1823	A_71_P119705	0.0523095	0.00424052	0.616781	No
1824	A_71_P115590	0.0523724	0.00424285	0.617184	No
1825	A_71_P126229	0.0523747	0.00424517	0.616874	No
1826	A_71_P102905	0.0523862	0.0042475	0.616671	No
1827	A_71_P110230	0.0523862	0.00424983	0.616333	No
1828	A_71_P120316	0.0524592	0.00425215	0.616855	No
1829	A_71_P128429	0.0525734	0.00425448	0.617859	No
1830	A_71_P112027	0.052582	0.0042568	0.617623	No
1831	A_71_P122350	0.0525938	0.00425913	0.617424	No
1832	A_71_P124197	0.052612	0.00426146	0.6173	No
1833	A_71_P127190	0.0526144	0.00426378	0.616992	No
1834	A_71_P103980	0.0526619	0.00426611	0.617212	No
1835	A_71_P105820	0.0526944	0.00426843	0.617256	No
1836	A_71_P116294	0.0527211	0.00427076	0.617233	No
1837	A_71_P113284	0.0527211	0.00427309	0.616897	No
1838	A_71_P105973	0.0527211	0.00427541	0.616562	No
1839	A_71_P110278	0.0527305	0.00427774	0.616336	No
1840	A_71_P126262	0.0527305	0.00428007	0.616002	No
1841	A_71_P113000	0.0527543	0.00428239	0.615945	No
1842	A_71_P112770	0.0527925	0.00428472	0.616056	No
1843	A_71_P103477	0.052832	0.00428704	0.616182	No
1844	A_71_P107141	0.0528658	0.00428937	0.616242	No
1845	A_71_P107511	0.0529294	0.0042917	0.616648	No
1846	A_71_P109793	0.0529294	0.00429402	0.616314	No
1847	A_71_P127163	0.0529294	0.00429635	0.615981	No
1848	A_71_P107554	0.0529508	0.00429867	0.615897	No
1849	A_71_P111600	0.0529547	0.004301	0.61561	No
1850	A_71_P119255	0.0530039	0.00430333	0.615848	No
1851	A_71_P128538	0.0530191	0.00430565	0.615692	No
1852	A_71_P112586	0.053021	0.00430798	0.615381	No
1853	A_71_P103650	0.0530271	0.0043103	0.61512	No
1854	A_71_P113203	0.0530317	0.00431263	0.614841	No
1855	A_71_P107654	0.0530317	0.00431496	0.61451	No
1856	A_71_P109616	0.0531889	0.00431728	0.615999	No
1857	A_71_P123295	0.0532077	0.00431961	0.615885	No
1858	A_71_P110409	0.0533315	0.00432194	0.616986	No
1859	A_71_P116927	0.0533687	0.00432426	0.617084	No
1860	A_71_P106646	0.0533721	0.00432659	0.616792	No
1861	A_71_P109076	0.0533875	0.00432891	0.616638	No
1862	A_71_P123691	0.0533875	0.00433124	0.616307	No
1863	A_71_P120617	0.0533956	0.00433357	0.61607	No
1864	A_71_P126828	0.0534217	0.00433589	0.616041	No
1865	A_71_P124695	0.053432	0.00433822	0.615828	No
1866	A_71_P100918	0.0534983	0.00434054	0.616262	No
1867	A_71_P108683	0.0535156	0.00434287	0.616132	No
1868	A_71_P109073	0.0535349	0.0043452	0.616024	No
1869	A_71_P126644	0.0535641	0.00434752	0.61603	No
1870	A_71_P100044	0.0535641	0.00434985	0.6157	No
1871	A_71_P108492	0.0535895	0.00435217	0.615664	No
1872	A_71_P116164	0.0535936	0.0043545	0.615382	No
1873	A_71_P123108	0.0537518	0.00435683	0.616869	No
1874	A_71_P121785	0.0537655	0.00435915	0.616697	No
1875	A_71_P103550	0.0538773	0.00436148	0.617649	No
1876	A_71_P118757	0.0538913	0.00436381	0.61748	No
1877	A_71_P101984	0.0539772	0.00436613	0.618135	No
1878	A_71_P101546	0.0539957	0.00436846	0.618018	No
1879	A_71_P108754	0.0540192	0.00437078	0.617958	No
1880	A_71_P123518	0.0540353	0.00437311	0.617813	No
1881	A_71_P112004	0.0540942	0.00437544	0.618158	No
1882	A_71_P119386	0.0541	0.00437776	0.617895	No
1883	A_71_P125841	0.0541087	0.00438009	0.617667	No
1884	A_71_P109949	0.054134	0.00438241	0.617628	No
1885	A_71_P124970	0.0541457	0.00438474	0.617433	No
1886	A_71_P117449	0.0543243	0.00438707	0.619141	No
1887	A_71_P100899	0.0543441	0.00438939	0.619039	No
1888	A_71_P112155	0.0544344	0.00439172	0.619739	No
1889	A_71_P103844	0.0544344	0.00439405	0.619411	No
1890	A_71_P122997	0.0544344	0.00439637	0.619083	No
1891	A_71_P119803	0.0544344	0.0043987	0.618755	No
1892	A_71_P105073	0.0544344	0.00440102	0.618428	No
1893	A_71_P114629	0.0544806	0.00440335	0.618627	No
1894	A_71_P112537	0.0545064	0.00440568	0.618593	No
1895	A_71_P127527	0.0545514	0.004408	0.618777	No
1896	A_71_P121398	0.0545782	0.00441033	0.618755	No
1897	A_71_P115864	0.0546118	0.00441265	0.618809	No
1898	A_71_P123266	0.0546219	0.00441498	0.618597	No
1899	A_71_P110074	0.0546285	0.00441731	0.618346	No
1900	A_71_P114541	0.054768	0.00441963	0.619599	No
1901	A_71_P109398	0.054801	0.00442196	0.619646	No
1902	A_71_P121473	0.0548393	0.00442428	0.619754	No
1903	A_71_P106976	0.0548477	0.00442661	0.619523	No
1904	A_71_P114529	0.0548802	0.00442894	0.619564	No
1905	A_71_P122172	0.054943	0.00443126	0.619947	No
1906	A_71_P117830	0.0549466	0.00443359	0.619662	No
1907	A_71_P119315	0.0549815	0.00443592	0.619731	No
1908	A_71_P124752	0.054994	0.00443824	0.619547	No
1909	A_71_P103073	0.0550106	0.00444057	0.619409	No
1910	A_71_P124055	0.0550605	0.00444289	0.619647	No
1911	A_71_P111144	0.0550605	0.00444522	0.619323	No
1912	A_71_P120062	0.0550664	0.00444755	0.619064	No
1913	A_71_P121002	0.0550686	0.00444987	0.618766	No
1914	A_71_P116743	0.055111	0.0044522	0.618919	No
1915	A_71_P117312	0.0551919	0.00445452	0.619504	No
1916	A_71_P103945	0.0552193	0.00445685	0.619488	No
1917	A_71_P110528	0.0552193	0.00445918	0.619165	No
1918	A_71_P112161	0.0552193	0.0044615	0.618842	No
1919	A_71_P107618	0.0552633	0.00446383	0.619013	No
1920	A_71_P101304	0.0552965	0.00446615	0.619062	No
1921	A_71_P114558	0.0553018	0.00446848	0.618799	No
1922	A_71_P108475	0.0553602	0.00447081	0.61913	No
1923	A_71_P107757	0.0555042	0.00447313	0.620418	No
1924	A_71_P126302	0.0555251	0.00447546	0.620328	No
1925	A_71_P107584	0.0555251	0.00447779	0.620006	No
1926	A_71_P111984	0.0555627	0.00448011	0.620104	No
1927	A_71_P105846	0.0555774	0.00448244	0.619946	No
1928	A_71_P112980	0.0556767	0.00448476	0.620731	No
1929	A_71_P112335	0.0557013	0.00448709	0.620684	No
1930	A_71_P104891	0.0557013	0.00448942	0.620362	No
1931	A_71_P117915	0.0557287	0.00449174	0.620346	No
1932	A_71_P100297	0.0557436	0.00449407	0.62019	No
1933	A_71_P122917	0.0557616	0.00449639	0.62007	No
1934	A_71_P123531	0.0557762	0.00449872	0.619911	No
1935	A_71_P116403	0.055794	0.00450105	0.619789	No
1936	A_71_P126526	0.0558999	0.00450337	0.620645	No
1937	A_71_P113492	0.0559726	0.0045057	0.621132	No
1938	A_71_P110196	0.0560377	0.00450803	0.621532	No
1939	A_71_P115991	0.0562195	0.00451035	0.623228	No
1940	A_71_P101402	0.0562624	0.00451268	0.623382	No
1941	A_71_P111932	0.0562716	0.004515	0.623162	No
1942	A_71_P127830	0.056357	0.00451733	0.623787	No
1943	A_71_P104545	0.0564996	0.00451966	0.625043	No
1944	A_71_P119349	0.0565136	0.00452198	0.624876	No
1945	A_71_P113178	0.0565136	0.00452431	0.624555	No
1946	A_71_P124774	0.0565993	0.00452663	0.625181	No
1947	A_71_P119034	0.0566092	0.00452896	0.624969	No
1948	A_71_P109096	0.0566546	0.00453129	0.62515	No
1949	A_71_P104235	0.056656	0.00453361	0.624844	No
1950	A_71_P128564	0.0566678	0.00453594	0.624654	No
1951	A_71_P118836	0.0567579	0.00453826	0.625326	No
1952	A_71_P120530	0.056774	0.00454059	0.625183	No
1953	A_71_P115665	0.0568127	0.00454292	0.625289	No
1954	A_71_P104505	0.0568349	0.00454524	0.625213	No
1955	A_71_P121367	0.0568391	0.00454757	0.624939	No
1956	A_71_P126142	0.0568411	0.0045499	0.624642	No
1957	A_71_P118232	0.0568532	0.00455222	0.624455	No
1958	A_71_P110126	0.0568928	0.00455455	0.624572	No
1959	A_71_P119456	0.0569139	0.00455687	0.624484	No
1960	A_71_P124348	0.056946	0.0045592	0.624517	No
1961	A_71_P116145	0.0570395	0.00456153	0.625224	No
1962	A_71_P123638	0.0570902	0.00456385	0.625461	No
1963	A_71_P124176	0.0571019	0.00456618	0.62527	No
1964	A_71_P115799	0.0571232	0.0045685	0.625185	No
1965	A_71_P116766	0.0571383	0.00457083	0.625032	No
1966	A_71_P118117	0.0571718	0.00457316	0.62508	No
1967	A_71_P104341	0.0572872	0.00457548	0.626024	No
1968	A_71_P111807	0.0573014	0.00457781	0.625861	No
1969	A_71_P126645	0.0573203	0.00458013	0.625749	No
1970	A_71_P100532	0.057352	0.00458246	0.625777	No
1971	A_71_P120802	0.0573672	0.00458479	0.625625	No
1972	A_71_P112315	0.0574192	0.00458711	0.625875	No
1973	A_71_P105152	0.0574425	0.00458944	0.625812	No
1974	A_71_P122871	0.0574836	0.00459177	0.625942	No
1975	A_71_P108084	0.0574899	0.00459409	0.625694	No
1976	A_71_P100239	0.057497	0.00459642	0.625454	No
1977	A_71_P116238	0.0575037	0.00459874	0.625211	No
1978	A_71_P108817	0.0575215	0.00460107	0.625088	No
1979	A_71_P114553	0.0575301	0.0046034	0.624866	No
1980	A_71_P121343	0.0575507	0.00460572	0.624774	No
1981	A_71_P109023	0.0575507	0.00460805	0.624458	No
1982	A_71_P115314	0.0576747	0.00461037	0.625488	No
1983	A_71_P106724	0.0577159	0.0046127	0.625619	No
1984	A_71_P115678	0.0577159	0.00461503	0.625304	No
1985	A_71_P100522	0.0577159	0.00461735	0.624989	No
1986	A_71_P114710	0.0577159	0.00461968	0.624674	No
1987	A_71_P110111	0.0578283	0.00462201	0.625576	No
1988	A_71_P125672	0.0578404	0.00462433	0.625392	No
1989	A_71_P112271	0.0578483	0.00462666	0.625163	No
1990	A_71_P117979	0.0578721	0.00462898	0.625106	No
1991	A_71_P112369	0.0578744	0.00463131	0.624817	No
1992	A_71_P125120	0.0579436	0.00463364	0.62525	No
1993	A_71_P125479	0.0579955	0.00463596	0.625496	No
1994	A_71_P121678	0.0580093	0.00463829	0.625331	No
1995	A_71_P120145	0.0580114	0.00464061	0.62504	No
1996	A_71_P122740	0.0580156	0.00464294	0.624772	No
1997	A_71_P119814	0.0580601	0.00464527	0.624938	No
1998	A_71_P117844	0.0581254	0.00464759	0.625328	No
[truncated: 25,097 more rows]

## Sheet: Table S2
Table S2. Nitrate-responsive data generated in dark condition were used for multiple testing corrections. Benjamini Hochberg corrected p-values and associated FDR were calculated using freely available online tool (https://tools.carbocation.com/FDR). The raw data are available at NCBI GEO database (Accession number: GSE12940).
RANK	ProbeName (microarray)	P value (microarray)	Critical Value	Benjamini-Hochberg Adjusted P value	Significant using an FDR of 0.05?	FDR qualified probes Geomean log2FC (Light nitrate)
1	A_71_P120033	0	2.32612e-06	0	Yes	0.518676
2	A_71_P117229	0	4.65224e-06	0	Yes	0.268302
3	A_71_P118550	0	6.97837e-06	0	Yes	0.165038
4	A_71_P118388	0	9.30449e-06	0	Yes	-0.361004
5	A_71_P105055	0	1.16306e-05	0	Yes	-0.128032
6	A_71_P101612	0	1.39567e-05	0	Yes	0.427793
7	A_71_P109580	0	1.62829e-05	0	Yes	0.0890465
8	A_71_P118880	0	1.8609e-05	0	Yes	-0.20516
9	A_71_P103184	0	2.09351e-05	0	Yes	0.80897
10	A_71_P103310	0	2.32612e-05	0	Yes	0.948885
11	A_71_P123462	0	2.55873e-05	0	Yes	0.513895
12	A_71_P128150	0	2.79135e-05	0	Yes	-0.204409
13	A_71_P124889	0	3.02396e-05	0	Yes	-0.284082
14	A_71_P118923	0	3.25657e-05	0	Yes	0.086876
15	A_71_P102540	0	3.48918e-05	0	Yes	0.748842
16	A_71_P117117	0	3.7218e-05	0	Yes	-0.460379
17	A_71_P114424	0.000373384	3.95441e-05	0.472111	No
18	A_71_P124673	0.000407306	4.18702e-05	0.486392	No
19	A_71_P111261	0.000421882	4.41963e-05	0.477282	No
20	A_71_P109338	0.000431022	4.65224e-05	0.463241	No
21	A_71_P123111	0.000601152	4.88486e-05	0.615322	No
22	A_71_P100237	0.000676535	5.11747e-05	0.661006	No
23	A_71_P124836	0.000740255	5.35008e-05	0.691817	No
24	A_71_P111493	0.000767937	5.58269e-05	0.687783	No
25	A_71_P113448	0.00082357	5.81531e-05	0.708105	No
26	A_71_P105502	0.000873278	6.04792e-05	0.721965	No
27	A_71_P126083	0.000881744	6.28053e-05	0.701966	No
28	A_71_P120213	0.000892874	6.51314e-05	0.68544	No
29	A_71_P110309	0.000913371	6.74575e-05	0.676997	No
30	A_71_P114338	0.000932093	6.97837e-05	0.667844	No
31	A_71_P107776	0.000957322	7.21098e-05	0.663795	No
32	A_71_P115603	0.000987007	7.44359e-05	0.662991	No
33	A_71_P125758	0.00106636	7.6762e-05	0.694591	No
34	A_71_P110104	0.00107902	7.90882e-05	0.68216	No
35	A_71_P120495	0.00108824	8.14143e-05	0.668334	No
36	A_71_P106607	0.00113076	8.37404e-05	0.675159	No
37	A_71_P109778	0.00114706	8.60665e-05	0.666381	No
38	A_71_P109479	0.00117675	8.83926e-05	0.665635	No
39	A_71_P107041	0.00117762	9.07188e-05	0.649047	No
40	A_71_P101388	0.00127579	9.30449e-05	0.685577	No
41	A_71_P125499	0.00134782	9.5371e-05	0.706618	No
42	A_71_P112269	0.00137499	9.76971e-05	0.703698	No
43	A_71_P102428	0.00147025	0.000100023	0.734954	No
44	A_71_P124981	0.00147707	0.000102349	0.721584	No
45	A_71_P115516	0.00151938	0.000104676	0.725755	No
46	A_71_P114714	0.00152911	0.000107002	0.714525	No
47	A_71_P128481	0.00155273	0.000109328	0.710125	No
48	A_71_P126032	0.0015797	0.000111654	0.707409	No
49	A_71_P106212	0.00162818	0.00011398	0.714239	No
50	A_71_P110593	0.001657	0.000116306	0.712343	No
51	A_71_P124444	0.00165738	0.000118632	0.698537	No
52	A_71_P109740	0.00168864	0.000120958	0.698026	No
53	A_71_P105663	0.00174689	0.000123284	0.708481	No
54	A_71_P100168	0.00180686	0.000125611	0.719232	No
55	A_71_P109608	0.00182412	0.000127937	0.712899	No
56	A_71_P109020	0.00184527	0.000130263	0.708287	No
57	A_71_P118230	0.00187793	0.000132589	0.708177	No
58	A_71_P125973	0.00190035	0.000134915	0.704277	No
59	A_71_P112817	0.00191177	0.000137241	0.696498	No
60	A_71_P100079	0.00195882	0.000139567	0.701749	No
61	A_71_P127230	0.00206025	0.000141893	0.725985	No
62	A_71_P123029	0.00207367	0.00014422	0.718929	No
63	A_71_P126460	0.00208045	0.000146546	0.70983	No
64	A_71_P110297	0.00212916	0.000148872	0.715097	No
65	A_71_P126311	0.00217276	0.000151198	0.718513	No
66	A_71_P117234	0.0022777	0.000153524	0.741805	No
67	A_71_P111775	0.00228725	0.00015585	0.733797	No
68	A_71_P120470	0.00229826	0.000158176	0.726486	No
69	A_71_P121436	0.00233193	0.000160502	0.726447	No
70	A_71_P110544	0.00245167	0.000162829	0.752837	No
71	A_71_P112095	0.00247161	0.000165155	0.748272	No
72	A_71_P109907	0.00247711	0.000167481	0.73952	No
73	A_71_P107434	0.00253056	0.000169807	0.745128	No
74	A_71_P126579	0.00255669	0.000172133	0.74265	No
75	A_71_P120944	0.00259843	0.000174459	0.744711	No
76	A_71_P110534	0.00260451	0.000176785	0.73663	No
77	A_71_P115979	0.00261982	0.000179111	0.731338	No
78	A_71_P123974	0.00263609	0.000181438	0.726446	No
79	A_71_P124658	0.00266739	0.000183764	0.725765	No
80	A_71_P123481	0.00268237	0.00018609	0.72072	No
81	A_71_P116355	0.002709	0.000188416	0.718889	No
82	A_71_P115648	0.00276789	0.000190742	0.72556	No
83	A_71_P126352	0.00285478	0.000193068	0.739319	No
84	A_71_P115898	0.00286881	0.000195394	0.734108	No
85	A_71_P114049	0.00288061	0.00019772	0.728456	No
86	A_71_P128020	0.00294729	0.000200047	0.736652	No
87	A_71_P112510	0.00301713	0.000202373	0.74544	No
88	A_71_P117287	0.0030315	0.000204699	0.740478	No
89	A_71_P108383	0.00309192	0.000207025	0.74675	No
90	A_71_P104875	0.00313603	0.000209351	0.748989	No
91	A_71_P108547	0.00318307	0.000211677	0.75187	No
92	A_71_P118749	0.00325357	0.000214003	0.760167	No
93	A_71_P110902	0.0033157	0.000216329	0.766354	No
94	A_71_P106001	0.00333805	0.000218656	0.763313	No
95	A_71_P126548	0.00333805	0.000220982	0.755278	No
96	A_71_P109327	0.00336833	0.000223308	0.75419	No
97	A_71_P103425	0.00338985	0.000225634	0.751184	No
98	A_71_P114407	0.00343188	0.00022796	0.752737	No
99	A_71_P101870	0.00344737	0.000230286	0.748496	No
100	A_71_P104889	0.00345182	0.000232612	0.741968	No
101	A_71_P112691	0.00347876	0.000234938	0.740356	No
102	A_71_P128581	0.00347876	0.000237264	0.733098	No
103	A_71_P103040	0.0035172	0.000239591	0.734002	No
104	A_71_P101113	0.0035172	0.000241917	0.726944	No
105	A_71_P122416	0.00354659	0.000244243	0.726038	No
106	A_71_P115211	0.00356446	0.000246569	0.722813	No
107	A_71_P124512	0.00358319	0.000248895	0.719819	No
108	A_71_P102709	0.00360687	0.000251221	0.717868	No
109	A_71_P108019	0.0036517	0.000253547	0.720122	No
110	A_71_P118199	0.00374478	0.000255873	0.731764	No
111	A_71_P106519	0.00377811	0.0002582	0.731627	No
112	A_71_P102862	0.00389195	0.000260526	0.746942	No
113	A_71_P106466	0.00397716	0.000262852	0.756541	No
114	A_71_P127535	0.0040377	0.000265178	0.76132	No
115	A_71_P115449	0.00404748	0.000267504	0.756527	No
116	A_71_P101471	0.00407794	0.00026983	0.755649	No
117	A_71_P116676	0.00410187	0.000272156	0.753588	No
118	A_71_P119659	0.00410717	0.000274482	0.748166	No
119	A_71_P125734	0.00412313	0.000276809	0.744762	No
120	A_71_P106370	0.00416085	0.000279135	0.745313	No
121	A_71_P128564	0.00417077	0.000281461	0.740914	No
122	A_71_P109847	0.00419375	0.000283787	0.73889	No
123	A_71_P113086	0.0042094	0.000286113	0.735619	No
124	A_71_P118760	0.00422614	0.000288439	0.732588	No
125	A_71_P115201	0.00425697	0.000290765	0.732028	No
126	A_71_P124672	0.00427255	0.000293091	0.728877	No
127	A_71_P124529	0.00428694	0.000295418	0.725573	No
128	A_71_P125027	0.00457992	0.000297744	0.769104	No
129	A_71_P115859	0.00457992	0.00030007	0.763142	No
130	A_71_P116525	0.00464678	0.000302396	0.768327	No
131	A_71_P121298	0.00471562	0.000304722	0.773757	No
132	A_71_P113267	0.00472963	0.000307048	0.770177	No
133	A_71_P121798	0.00475081	0.000309374	0.767809	No
134	A_71_P119006	0.00480624	0.0003117	0.77097	No
135	A_71_P124148	0.00488289	0.000314027	0.777465	No
136	A_71_P118108	0.00491589	0.000316353	0.776963	No
137	A_71_P125204	0.00491799	0.000318679	0.771623	No
138	A_71_P117313	0.00500064	0.000321005	0.778904	No
139	A_71_P128580	0.00509548	0.000323331	0.787966	No
140	A_71_P120986	0.00521479	0.000325657	0.800657	No
141	A_71_P116556	0.00523524	0.000327983	0.798096	No
142	A_71_P110366	0.0052612	0.000330309	0.796405	No
143	A_71_P104797	0.00527865	0.000332635	0.793459	No
144	A_71_P120072	0.00530504	0.000334962	0.791888	No
145	A_71_P114030	0.00534962	0.000337288	0.793035	No
146	A_71_P112378	0.00534962	0.000339614	0.787603	No
147	A_71_P118780	0.00536465	0.00034194	0.784443	No
148	A_71_P119483	0.00537045	0.000344266	0.779985	No
149	A_71_P109499	0.00537976	0.000346592	0.776093	No
150	A_71_P106901	0.00538192	0.000348918	0.77123	No
151	A_71_P100509	0.00541024	0.000351244	0.770152	No
152	A_71_P120111	0.00544106	0.000353571	0.769445	No
153	A_71_P104387	0.00545752	0.000355897	0.766729	No
154	A_71_P120005	0.00545973	0.000358223	0.762057	No
155	A_71_P114888	0.00553568	0.000360549	0.767674	No
156	A_71_P116786	0.00563366	0.000362875	0.776253	No
157	A_71_P108530	0.00565721	0.000365201	0.774534	No
158	A_71_P101723	0.00567382	0.000367527	0.771891	No
159	A_71_P112904	0.00567671	0.000369853	0.767427	No
160	A_71_P123101	0.00570944	0.00037218	0.767028	No
161	A_71_P120429	0.00573516	0.000374506	0.765697	No
162	A_71_P106889	0.00581667	0.000376832	0.771786	No
163	A_71_P112878	0.00584038	0.000379158	0.770178	No
164	A_71_P108929	0.00586271	0.000381484	0.768408	No
165	A_71_P103862	0.00587891	0.00038381	0.765861	No
166	A_71_P119843	0.00590227	0.000386136	0.764272	No
167	A_71_P121254	0.00590708	0.000388462	0.760316	No
168	A_71_P115207	0.00594584	0.000390789	0.760749	No
169	A_71_P113240	0.00600297	0.000393115	0.763514	No
170	A_71_P103082	0.00600567	0.000395441	0.759364	No
171	A_71_P104861	0.00601513	0.000397767	0.756112	No
172	A_71_P116245	0.00606286	0.000400093	0.757682	No
173	A_71_P105680	0.00607733	0.000402419	0.7551	No
174	A_71_P118691	0.00612116	0.000404745	0.756174	No
175	A_71_P106975	0.00615072	0.000407071	0.755485	No
176	A_71_P101762	0.00618058	0.000409398	0.754838	No
177	A_71_P120499	0.00621073	0.000411724	0.754235	No
178	A_71_P121428	0.00622084	0.00041405	0.751219	No
179	A_71_P123555	0.00622084	0.000416376	0.747022	No
180	A_71_P103509	0.0062781	0.000418702	0.74971	No
181	A_71_P109796	0.00630296	0.000421028	0.74852	No
182	A_71_P121581	0.00635328	0.000423354	0.75035	No
183	A_71_P123369	0.00635328	0.00042568	0.74625	No
184	A_71_P126693	0.00635328	0.000428007	0.742194	No
185	A_71_P113034	0.00636599	0.000430333	0.739659	No
186	A_71_P108156	0.00641794	0.000432659	0.741686	No
187	A_71_P122749	0.00643028	0.000434985	0.739139	No
188	A_71_P120162	0.00644475	0.000437311	0.736861	No
189	A_71_P119917	0.00650193	0.000439637	0.739465	No
190	A_71_P100630	0.00650419	0.000441963	0.735829	No
191	A_71_P121572	0.00656286	0.000444289	0.738579	No
192	A_71_P106024	0.00661743	0.000446615	0.740842	No
193	A_71_P101332	0.00667292	0.000448942	0.743183	No
194	A_71_P104486	0.00668821	0.000451268	0.741047	No
195	A_71_P113561	0.00670101	0.000453594	0.738658	No
196	A_71_P126350	0.0067723	0.00045592	0.742707	No
197	A_71_P100747	0.00678432	0.000458246	0.740249	No
198	A_71_P121593	0.00684511	0.000460572	0.743109	No
199	A_71_P124648	0.00690878	0.000462898	0.746252	No
200	A_71_P105251	0.00693027	0.000465224	0.744831	No
201	A_71_P101917	0.00694467	0.000467551	0.742665	No
202	A_71_P116062	0.00694972	0.000469877	0.739526	No
203	A_71_P121889	0.00696493	0.000472203	0.737493	No
204	A_71_P101384	0.0070236	0.000474529	0.740061	No
205	A_71_P121979	0.00709955	0.000476855	0.744414	No
206	A_71_P115849	0.00714203	0.000479181	0.745233	No
207	A_71_P128144	0.00718502	0.000481507	0.746097	No
208	A_71_P118631	0.00723009	0.000483833	0.747167	No
209	A_71_P115418	0.00727534	0.00048616	0.748246	No
210	A_71_P127001	0.00728366	0.000488486	0.745535	No
211	A_71_P110466	0.00735094	0.000490812	0.748855	No
212	A_71_P111968	0.00741454	0.000493138	0.751771	No
213	A_71_P121678	0.00741744	0.000495464	0.748535	No
214	A_71_P121260	0.00742214	0.00049779	0.745509	No
215	A_71_P112325	0.00753361	0.000500116	0.753186	No
216	A_71_P127319	0.00753766	0.000502442	0.750102	No
217	A_71_P116457	0.00756045	0.000504769	0.748903	No
218	A_71_P118251	0.00763296	0.000507095	0.752617	No
219	A_71_P112036	0.00764719	0.000509421	0.750576	No
220	A_71_P119816	0.00765298	0.000511747	0.747731	No
221	A_71_P103878	0.00771436	0.000514073	0.750317	No
222	A_71_P119591	0.00775697	0.000516399	0.751063	No
223	A_71_P118932	0.0078591	0.000518725	0.75754	No
224	A_71_P114187	0.0079684	0.000521051	0.764646	No
225	A_71_P115429	0.00802679	0.000523378	0.766826	No
226	A_71_P112629	0.00805805	0.000525704	0.766406	No
227	A_71_P103544	0.00806777	0.00052803	0.763951	No
228	A_71_P101737	0.00811675	0.000530356	0.765217	No
229	A_71_P106087	0.0082604	0.000532682	0.77536	No
230	A_71_P101164	0.00826732	0.000535008	0.772635	No
231	A_71_P119136	0.00832135	0.000537334	0.774318	No
232	A_71_P126534	0.00832913	0.00053966	0.771701	No
233	A_71_P120296	0.00837609	0.000541987	0.772722	No
234	A_71_P125395	0.00839558	0.000544313	0.77121	No
235	A_71_P102512	0.00843379	0.000546639	0.771423	No
236	A_71_P106752	0.00845555	0.000548965	0.770136	No
237	A_71_P118981	0.00850666	0.000551291	0.771522	No
238	A_71_P126377	0.00855908	0.000553617	0.773014	No
239	A_71_P118542	0.00856387	0.000555943	0.770211	No
240	A_71_P107971	0.00860245	0.000558269	0.770457	No
241	A_71_P113866	0.00863314	0.000560595	0.769998	No
242	A_71_P117019	0.00864993	0.000562922	0.768307	No
243	A_71_P104577	0.00869381	0.000565248	0.769027	No
244	A_71_P104386	0.00874847	0.000567574	0.77069	No
245	A_71_P126196	0.00878906	0.0005699	0.771106	No
246	A_71_P114802	0.00883194	0.000572226	0.771718	No
247	A_71_P100802	0.00884137	0.000574552	0.769414	No
248	A_71_P112893	0.00884137	0.000576878	0.766312	No
249	A_71_P103286	0.00885083	0.000579204	0.76405	No
250	A_71_P113684	0.00885504	0.000581531	0.761356	No
251	A_71_P123415	0.00889754	0.000583857	0.761962	No
252	A_71_P123031	0.00892399	0.000586183	0.761195	No
253	A_71_P112879	0.00894908	0.000588509	0.760318	No
254	A_71_P126468	0.00896588	0.000590835	0.758747	No
255	A_71_P128438	0.00896588	0.000593161	0.755771	No
256	A_71_P106386	0.00899	0.000595487	0.754844	No
257	A_71_P126172	0.00902946	0.000597813	0.755207	No
258	A_71_P111746	0.00903862	0.00060014	0.753043	No
259	A_71_P124023	0.00904229	0.000602466	0.75044	No
260	A_71_P100566	0.00906804	0.000604792	0.749683	No
261	A_71_P100366	0.00909395	0.000607118	0.748944	No
262	A_71_P116123	0.0091559	0.000609444	0.751168	No
263	A_71_P100382	0.00920794	0.00061177	0.752565	No
264	A_71_P114820	0.00922573	0.000614096	0.751163	No
265	A_71_P123500	0.00926301	0.000616422	0.751353	No
266	A_71_P112251	0.00926408	0.000618749	0.748615	No
267	A_71_P103933	0.00927051	0.000621075	0.746328	No
268	A_71_P124661	0.00927951	0.000623401	0.744266	No
269	A_71_P108632	0.00931572	0.000625727	0.744392	No
270	A_71_P122018	0.0093302	0.000628053	0.742788	No
271	A_71_P110949	0.00934025	0.000630379	0.740844	No
272	A_71_P126831	0.00936138	0.000632705	0.73979	No
273	A_71_P124649	0.00936138	0.000635031	0.73708	No
274	A_71_P116371	0.00940749	0.000637358	0.738007	No
275	A_71_P128390	0.00941462	0.000639684	0.735881	No
276	A_71_P114736	0.00950108	0.00064201	0.739948	No
277	A_71_P119789	0.00950108	0.000644336	0.737277	No
278	A_71_P102497	0.00952693	0.000646662	0.736624	No
279	A_71_P125359	0.00953666	0.000648988	0.734733	No
280	A_71_P108781	0.00955814	0.000651314	0.733758	No
281	A_71_P120020	0.00957251	0.00065364	0.732246	No
282	A_71_P106478	0.0095828	0.000655967	0.730434	No
283	A_71_P116423	0.0095828	0.000658293	0.727853	No
284	A_71_P119764	0.00960223	0.000660619	0.72676	No
285	A_71_P106018	0.00962632	0.000662945	0.726027	No
286	A_71_P122775	0.00967433	0.000665271	0.727097	No
287	A_71_P119367	0.00970556	0.000667597	0.726902	No
288	A_71_P124671	0.00971293	0.000669923	0.724928	No
289	A_71_P124949	0.00975874	0.000672249	0.725827	No
290	A_71_P112528	0.00976833	0.000674575	0.724036	No
291	A_71_P111866	0.00978881	0.000676902	0.72306	No
292	A_71_P116443	0.00979338	0.000679228	0.72092	No
293	A_71_P123791	0.00979338	0.000681554	0.71846	No
294	A_71_P116916	0.00983661	0.00068388	0.719177	No
295	A_71_P126362	0.00986928	0.000686206	0.719119	No
296	A_71_P104369	0.00994637	0.000688532	0.722288	No
297	A_71_P119798	0.00996052	0.000690858	0.72088	No
298	A_71_P118249	0.0100659	0.000693184	0.726061	No
299	A_71_P124426	0.0101042	0.000695511	0.726389	No
300	A_71_P118583	0.0101042	0.000697837	0.723968	No
301	A_71_P103413	0.0101141	0.000700163	0.722264	No
302	A_71_P111177	0.0101335	0.000702489	0.721255	No
303	A_71_P108818	0.0101503	0.000704815	0.720065	No
304	A_71_P103149	0.0101503	0.000707141	0.717696	No
305	A_71_P125181	0.0101803	0.000709467	0.717458	No
306	A_71_P104413	0.0102456	0.000711793	0.719705	No
307	A_71_P104906	0.010345	0.00071412	0.72432	No
308	A_71_P120304	0.0103922	0.000716446	0.725261	No
309	A_71_P106915	0.0104355	0.000718772	0.725923	No
310	A_71_P120485	0.0104578	0.000721098	0.725131	No
311	A_71_P118956	0.0104767	0.000723424	0.724103	No
312	A_71_P122404	0.0105842	0.00072575	0.729187	No
313	A_71_P124270	0.0106657	0.000728076	0.732458	No
314	A_71_P107814	0.0106985	0.000730402	0.732369	No
315	A_71_P109067	0.0107463	0.000732729	0.733306	No
316	A_71_P123453	0.0107891	0.000735055	0.7339	No
317	A_71_P115327	0.0108299	0.000737381	0.73435	No
318	A_71_P118977	0.0109943	0.000739707	0.743151	No
319	A_71_P106324	0.0110226	0.000742033	0.742731	No
320	A_71_P115629	0.0110385	0.000744359	0.74148	No
321	A_71_P120387	0.0110421	0.000746685	0.73941	No
322	A_71_P119148	0.0111119	0.000749011	0.741773	No
323	A_71_P118777	0.0111531	0.000751338	0.742218	No
324	A_71_P106329	0.0111883	0.000753664	0.742259	No
325	A_71_P117512	0.0112664	0.00075599	0.745144	No
326	A_71_P110908	0.0112731	0.000758316	0.743297	No
327	A_71_P104644	0.0112998	0.000760642	0.742778	No
328	A_71_P104590	0.0113551	0.000762968	0.744138	No
329	A_71_P117966	0.011367	0.000765294	0.742656	No
330	A_71_P112533	0.0113884	0.00076762	0.741799	No
331	A_71_P110079	0.0114282	0.000769946	0.742143	No
332	A_71_P106309	0.0114351	0.000772273	0.740351	No
333	A_71_P119971	0.0114351	0.000774599	0.738128	No
334	A_71_P116582	0.0114743	0.000776925	0.738444	No
335	A_71_P110662	0.0114788	0.000779251	0.736527	No
336	A_71_P104773	0.0114809	0.000781577	0.734468	No
337	A_71_P100611	0.0114901	0.000783903	0.732876	No
338	A_71_P118342	0.0115039	0.000786229	0.731588	No
339	A_71_P101873	0.0115138	0.000788555	0.730058	No
340	A_71_P106657	0.0115317	0.000790882	0.729041	No
341	A_71_P112576	0.0115387	0.000793208	0.727342	No
342	A_71_P115534	0.0115736	0.000795534	0.727413	No
343	A_71_P110273	0.0116005	0.00079786	0.726979	No
344	A_71_P106801	0.0116679	0.000800186	0.729074	No
345	A_71_P112025	0.011708	0.000802512	0.729462	No
346	A_71_P122263	0.0117156	0.000804838	0.727824	No
347	A_71_P116595	0.0117321	0.000807164	0.726745	No
348	A_71_P110525	0.0117463	0.000809491	0.725534	No
349	A_71_P103408	0.0117568	0.000811817	0.724105	No
350	A_71_P119688	0.0117879	0.000814143	0.723946	No
351	A_71_P120080	0.0117879	0.000816469	0.721883	No
352	A_71_P109644	0.0119601	0.000818795	0.73035	No
353	A_71_P111311	0.0120103	0.000821121	0.731334	No
354	A_71_P122845	0.0121048	0.000823447	0.735005	No
355	A_71_P128392	0.0121351	0.000825773	0.734774	No
356	A_71_P119563	0.0121411	0.0008281	0.733072	No
357	A_71_P124662	0.0121679	0.000830426	0.732628	No
358	A_71_P105455	0.0122076	0.000832752	0.73297	No
359	A_71_P112048	0.0122198	0.000835078	0.731658	No
360	A_71_P127016	0.0122412	0.000837404	0.7309	No
361	A_71_P121529	0.0122674	0.00083973	0.730436	No
362	A_71_P118742	0.0123265	0.000842056	0.731928	No
363	A_71_P100947	0.0123311	0.000844382	0.730185	No
364	A_71_P115530	0.0123467	0.000846709	0.729099	No
365	A_71_P124798	0.012384	0.000849035	0.729301	No
366	A_71_P119201	0.012384	0.000851361	0.727308	No
367	A_71_P110906	0.0124001	0.000853687	0.726268	No
368	A_71_P101860	0.0124027	0.000856013	0.724446	No
369	A_71_P104078	0.0124134	0.000858339	0.723104	No
370	A_71_P109523	0.0124524	0.000860665	0.723418	No
371	A_71_P123778	0.0124811	0.000862991	0.723132	No
372	A_71_P108532	0.0124811	0.000865318	0.721189	No
373	A_71_P118184	0.0125569	0.000867644	0.72362	No
374	A_71_P111969	0.0126884	0.00086997	0.729245	No
375	A_71_P124947	0.0127374	0.000872296	0.730108	No
376	A_71_P106185	0.0127728	0.000874622	0.730189	No
377	A_71_P103924	0.0127897	0.000876948	0.729217	No
378	A_71_P112751	0.012798	0.000879274	0.727761	No
379	A_71_P103581	0.0128075	0.0008816	0.726379	No
380	A_71_P116992	0.0128323	0.000883926	0.725867	No
381	A_71_P112224	0.0128407	0.000886253	0.72444	No
382	A_71_P113908	0.0129693	0.000888579	0.729776	No
383	A_71_P100671	0.0129708	0.000890905	0.727958	No
384	A_71_P107927	0.0129904	0.000893231	0.72716	No
385	A_71_P125228	0.0129904	0.000895557	0.725271	No
386	A_71_P122936	0.0129904	0.000897883	0.723392	No
387	A_71_P108941	0.0130259	0.000900209	0.723491	No
388	A_71_P112370	0.0130475	0.000902535	0.722824	No
389	A_71_P106815	0.0131437	0.000904862	0.726281	No
390	A_71_P108666	0.0131696	0.000907188	0.725846	No
391	A_71_P108056	0.0131923	0.000909514	0.725239	No
392	A_71_P103210	0.0131923	0.00091184	0.723389	No
393	A_71_P115362	0.0132345	0.000914166	0.723856	No
394	A_71_P111001	0.0133367	0.000916492	0.727597	No
395	A_71_P103305	0.0133537	0.000918818	0.726678	No
396	A_71_P118673	0.0134088	0.000921144	0.727836	No
397	A_71_P102820	0.0134207	0.000923471	0.726646	No
398	A_71_P103302	0.0134756	0.000925797	0.727785	No
399	A_71_P105529	0.0134827	0.000928123	0.726342	No
400	A_71_P122789	0.0135082	0.000930449	0.725899	No
401	A_71_P102168	0.0135431	0.000932775	0.725955	No
402	A_71_P122228	0.0135431	0.000935101	0.724149	No
403	A_71_P112051	0.0136647	0.000937427	0.728842	No
404	A_71_P124442	0.0136886	0.000939753	0.72831	No
405	A_71_P106559	0.0137097	0.00094208	0.727629	No
406	A_71_P119708	0.0137255	0.000944406	0.726675	No
407	A_71_P109536	0.0138374	0.000946732	0.730797	No
408	A_71_P105610	0.013846	0.000949058	0.729459	No
409	A_71_P120550	0.0138907	0.000951384	0.730023	No
410	A_71_P104676	0.0139071	0.00095371	0.729107	No
411	A_71_P113437	0.0139384	0.000956036	0.728966	No
412	A_71_P103852	0.0139491	0.000958362	0.727755	No
413	A_71_P104422	0.0140462	0.000960689	0.731051	No
414	A_71_P119446	0.0140462	0.000963015	0.729285	No
415	A_71_P126564	0.0140518	0.000965341	0.727815	No
416	A_71_P101627	0.0140556	0.000967667	0.726261	No
417	A_71_P104344	0.0140822	0.000969993	0.725892	No
418	A_71_P123099	0.0140926	0.000972319	0.72469	No
419	A_71_P120509	0.0141448	0.000974645	0.725637	No
420	A_71_P119800	0.0141448	0.000976971	0.72391	No
421	A_71_P100830	0.0141588	0.000979298	0.722904	No
422	A_71_P116322	0.0141673	0.000981624	0.721624	No
423	A_71_P101055	0.0141673	0.00098395	0.719918	No
424	A_71_P123288	0.0142272	0.000986276	0.72126	No
425	A_71_P102046	0.01426	0.000988602	0.721219	No
426	A_71_P113412	0.0142667	0.000990928	0.719864	No
427	A_71_P112483	0.0142972	0.000993254	0.719717	No
428	A_71_P125256	0.0143144	0.00099558	0.718896	No
429	A_71_P104877	0.0143574	0.000997906	0.719377	No
430	A_71_P110514	0.0143728	0.00100023	0.718475	No
431	A_71_P108679	0.0144297	0.00100256	0.719644	No
432	A_71_P124031	0.0144409	0.00100488	0.718535	No
433	A_71_P117097	0.0144661	0.00100721	0.718129	No
434	A_71_P103392	0.0144661	0.00100954	0.716474	No
435	A_71_P103556	0.0145322	0.00101186	0.71809	No
436	A_71_P106271	0.0145563	0.00101419	0.717634	No
437	A_71_P122929	0.0145765	0.00101652	0.716985	No
438	A_71_P110189	0.0146084	0.00101884	0.716911	No
439	A_71_P110301	0.0146084	0.00102117	0.715278	No
440	A_71_P109339	0.014615	0.00102349	0.713975	No
441	A_71_P102223	0.0146633	0.00102582	0.714711	No
442	A_71_P113359	0.0146784	0.00102815	0.713826	No
443	A_71_P126663	0.0146973	0.00103047	0.713135	No
444	A_71_P104809	0.0146973	0.0010328	0.711529	No
445	A_71_P108667	0.0146989	0.00103512	0.710006	No
446	A_71_P119982	0.014716	0.00103745	0.709239	No
447	A_71_P112734	0.0147169	0.00103978	0.707696	No
448	A_71_P102900	0.0147235	0.0010421	0.70643	No
449	A_71_P103488	0.0147453	0.00104443	0.705903	No
450	A_71_P116783	0.0148024	0.00104676	0.707063	No
451	A_71_P125948	0.0148672	0.00104908	0.708584	No
452	A_71_P111569	0.0148793	0.00105141	0.70759	No
453	A_71_P100149	0.0148948	0.00105373	0.706762	No
454	A_71_P107781	0.0149472	0.00105606	0.707689	No
455	A_71_P100533	0.0149926	0.00105839	0.708275	No
456	A_71_P105784	0.0150077	0.00106071	0.707434	No
457	A_71_P107489	0.0150592	0.00106304	0.708308	No
458	A_71_P117448	0.015083	0.00106536	0.707878	No
459	A_71_P104541	0.015083	0.00106769	0.706336	No
460	A_71_P120576	0.0150874	0.00107002	0.705009	No
461	A_71_P123999	0.0150949	0.00107234	0.703827	No
462	A_71_P115302	0.0151271	0.00107467	0.703801	No
463	A_71_P113154	0.0151416	0.00107699	0.702958	No
464	A_71_P119607	0.0152384	0.00107932	0.705928	No
465	A_71_P124789	0.0152585	0.00108165	0.705337	No
466	A_71_P114462	0.0152963	0.00108397	0.705568	No
467	A_71_P101738	0.0153991	0.0010863	0.708787	No
468	A_71_P121517	0.0154557	0.00108863	0.709873	No
469	A_71_P113856	0.0154771	0.00109095	0.709338	No
470	A_71_P106847	0.0155242	0.00109328	0.709986	No
471	A_71_P119007	0.0155242	0.0010956	0.708479	No
472	A_71_P117129	0.0155876	0.00109793	0.709862	No
473	A_71_P121048	0.0156165	0.00110026	0.709677	No
474	A_71_P120893	0.0156331	0.00110258	0.708933	No
475	A_71_P124567	0.0156484	0.00110491	0.708133	No
476	A_71_P121397	0.0156644	0.00110723	0.707365	No
477	A_71_P117781	0.0156688	0.00110956	0.706081	No
478	A_71_P102105	0.0156748	0.00111189	0.704873	No
479	A_71_P112146	0.0156906	0.00111421	0.70411	No
480	A_71_P112860	0.0157243	0.00111654	0.704152	No
481	A_71_P128405	0.0157307	0.00111886	0.702978	No
482	A_71_P112885	0.0158134	0.00112119	0.705205	No
483	A_71_P107554	0.0158496	0.00112352	0.705358	No
484	A_71_P100969	0.0158556	0.00112584	0.704164	No
485	A_71_P115812	0.0158782	0.00112817	0.703714	No
486	A_71_P103661	0.0159122	0.0011305	0.70377	No
487	A_71_P122221	0.0159122	0.00113282	0.702325	No
488	A_71_P121614	0.0159958	0.00113515	0.704571	No
489	A_71_P102004	0.0160095	0.00113747	0.70373	No
490	A_71_P118591	0.0160266	0.0011398	0.703045	No
491	A_71_P112656	0.016051	0.00114213	0.702682	No
492	A_71_P105989	0.0160593	0.00114445	0.701616	No
493	A_71_P115618	0.0160909	0.00114678	0.701569	No
494	A_71_P114132	0.0160999	0.0011491	0.700543	No
495	A_71_P110001	0.0161135	0.00115143	0.699717	No
496	A_71_P101500	0.0161135	0.00115376	0.698306	No
497	A_71_P126736	0.0161544	0.00115608	0.698669	No
498	A_71_P118629	0.0162128	0.00115841	0.699786	No
499	A_71_P106311	0.016224	0.00116074	0.69887	No
500	A_71_P101073	0.01632	0.00116306	0.701597	No
501	A_71_P123187	0.01632	0.00116539	0.700197	No
502	A_71_P112717	0.01632	0.00116771	0.698802	No
503	A_71_P114288	0.0163484	0.00117004	0.698627	No
504	A_71_P114907	0.0163535	0.00117237	0.697459	No
505	A_71_P111428	0.01638	0.00117469	0.697203	No
506	A_71_P105893	0.0164171	0.00117702	0.697403	No
507	A_71_P106616	0.0164735	0.00117934	0.69842	No
508	A_71_P110926	0.0164835	0.00118167	0.697468	No
509	A_71_P115704	0.0165039	0.001184	0.696958	No
510	A_71_P115307	0.0165698	0.00118632	0.698369	No
511	A_71_P106624	0.0165857	0.00118865	0.69767	No
512	A_71_P113565	0.0165885	0.00119097	0.696427	No
513	A_71_P123294	0.0166288	0.0011933	0.696758	No
514	A_71_P116311	0.0166616	0.00119563	0.696774	No
515	A_71_P127572	0.0167493	0.00119795	0.699079	No
516	A_71_P114043	0.0167493	0.00120028	0.697725	No
517	A_71_P104672	0.016823	0.00120261	0.699441	No
518	A_71_P122559	0.0168379	0.00120493	0.698706	No
519	A_71_P119442	0.0168602	0.00120726	0.698283	No
520	A_71_P114337	0.0168782	0.00120958	0.697685	No
521	A_71_P116301	0.0168992	0.00121191	0.697214	No
522	A_71_P124597	0.0169725	0.00121424	0.698897	No
523	A_71_P110230	0.0169963	0.00121656	0.69854	No
524	A_71_P113258	0.0170736	0.00121889	0.700377	No
525	A_71_P103959	0.0170991	0.00122121	0.700086	No
526	A_71_P113862	0.0171225	0.00122354	0.69971	No
527	A_71_P113681	0.0172018	0.00122587	0.701616	No
528	A_71_P117593	0.0172018	0.00122819	0.700287	No
529	A_71_P109343	0.0172018	0.00123052	0.698963	No
530	A_71_P112682	0.0173356	0.00123284	0.703071	No
531	A_71_P110682	0.0174134	0.00123517	0.7049	No
532	A_71_P101097	0.0174373	0.0012375	0.704538	No
533	A_71_P122351	0.0174607	0.00123982	0.704161	No
534	A_71_P109866	0.0175817	0.00124215	0.707713	No
535	A_71_P111593	0.0176095	0.00124448	0.707507	No
536	A_71_P109070	0.0176095	0.0012468	0.706187	No
537	A_71_P101406	0.0176348	0.00124913	0.705886	No
538	A_71_P116585	0.0176793	0.00125145	0.706352	No
539	A_71_P111956	0.0177203	0.00125378	0.706676	No
540	A_71_P124827	0.0177241	0.00125611	0.705516	No
541	A_71_P126244	0.0177719	0.00125843	0.706111	No
542	A_71_P108348	0.0178278	0.00126076	0.707028	No
543	A_71_P126259	0.0178922	0.00126308	0.708275	No
544	A_71_P116353	0.0178949	0.00126541	0.70708	No
545	A_71_P125394	0.0179939	0.00126774	0.709685	No
546	A_71_P104859	0.018037	0.00127006	0.710084	No
547	A_71_P116042	0.0180553	0.00127239	0.709504	No
548	A_71_P101980	0.0180695	0.00127472	0.708767	No
549	A_71_P102773	0.0181391	0.00127704	0.710202	No
550	A_71_P103506	0.0181842	0.00127937	0.710671	No
551	A_71_P120153	0.0181842	0.00128169	0.709381	No
552	A_71_P100151	0.0181842	0.00128402	0.708096	No
553	A_71_P100002	0.0183269	0.00128635	0.712364	No
554	A_71_P100667	0.018375	0.00128867	0.712943	No
555	A_71_P122210	0.0184349	0.001291	0.713977	No
556	A_71_P108358	0.0184476	0.00129332	0.713185	No
557	A_71_P112709	0.0184592	0.00129565	0.712353	No
558	A_71_P126129	0.0184908	0.00129798	0.712293	No
559	A_71_P103839	0.0185371	0.0013003	0.712799	No
560	A_71_P109085	0.0185371	0.00130263	0.711526	No
561	A_71_P101317	0.0185603	0.00130495	0.711148	No
562	A_71_P128525	0.01887	0.00130728	0.721727	No
563	A_71_P105770	0.01887	0.00130961	0.720445	No
564	A_71_P127596	0.0189328	0.00131193	0.72156	No
565	A_71_P112255	0.0189414	0.00131426	0.720612	No
566	A_71_P124531	0.0189722	0.00131659	0.720508	No
567	A_71_P124562	0.0190548	0.00131891	0.722368	No
568	A_71_P106715	0.0191311	0.00132124	0.723984	No
569	A_71_P105464	0.01918	0.00132356	0.724559	No
570	A_71_P123743	0.0191962	0.00132589	0.723898	No
571	A_71_P125280	0.0191962	0.00132822	0.72263	No
572	A_71_P101456	0.0192549	0.00133054	0.723574	No
573	A_71_P119494	0.0192856	0.00133287	0.723463	No
574	A_71_P109801	0.0192856	0.00133519	0.722202	No
575	A_71_P112384	0.0192856	0.00133752	0.720946	No
576	A_71_P103363	0.0192856	0.00133985	0.719695	No
577	A_71_P105306	0.0192856	0.00134217	0.718447	No
578	A_71_P114045	0.0193414	0.0013445	0.719279	No
579	A_71_P125794	0.0193924	0.00134682	0.71993	No
580	A_71_P122888	0.0193946	0.00134915	0.718771	No
581	A_71_P126768	0.0194127	0.00135148	0.718204	No
582	A_71_P120764	0.0194787	0.0013538	0.719405	No
583	A_71_P111535	0.0195004	0.00135613	0.718971	No
584	A_71_P127088	0.0195221	0.00135846	0.71854	No
585	A_71_P107952	0.0195221	0.00136078	0.717312	No
586	A_71_P104728	0.0195221	0.00136311	0.716088	No
587	A_71_P110164	0.0195898	0.00136543	0.717349	No
588	A_71_P117568	0.0195998	0.00136776	0.716494	No
589	A_71_P124630	0.0196022	0.00137009	0.715364	No
590	A_71_P109210	0.0196308	0.00137241	0.715193	No
591	A_71_P112120	0.0196397	0.00137474	0.714309	No
592	A_71_P105541	0.0196598	0.00137706	0.713832	No
593	A_71_P120142	0.0196617	0.00137939	0.712694	No
594	A_71_P120412	0.019683	0.00138172	0.712266	No
595	A_71_P115903	0.0197221	0.00138404	0.712481	No
596	A_71_P107142	0.0197338	0.00138637	0.711709	No
597	A_71_P114253	0.0197428	0.0013887	0.710841	No
598	A_71_P102131	0.0197958	0.00139102	0.711557	No
599	A_71_P104034	0.0198239	0.00139335	0.711375	No
600	A_71_P116464	0.0198879	0.00139567	0.712484	No
601	A_71_P121304	0.0198879	0.001398	0.711298	No
602	A_71_P123388	0.0198879	0.00140033	0.710117	No
603	A_71_P119909	0.0199006	0.00140265	0.709391	No
604	A_71_P104248	0.0199175	0.00140498	0.70882	No
605	A_71_P107867	0.0199413	0.0014073	0.708492	No
606	A_71_P117100	0.019992	0.00140963	0.70912	No
607	A_71_P102347	0.020005	0.00141196	0.708416	No
608	A_71_P120948	0.0200369	0.00141428	0.708376	No
609	A_71_P113330	0.0200369	0.00141661	0.707213	No
610	A_71_P110188	0.020039	0.00141893	0.706127	No
611	A_71_P108559	0.0200971	0.00142126	0.707017	No
612	A_71_P101415	0.020147	0.00142359	0.707613	No
613	A_71_P126495	0.020182	0.00142591	0.707688	No
614	A_71_P124005	0.020182	0.00142824	0.706535	No
615	A_71_P108713	0.0201856	0.00143057	0.705511	No
616	A_71_P109518	0.0201965	0.00143289	0.704748	No
617	A_71_P126360	0.020228	0.00143522	0.704703	No
618	A_71_P113741	0.0202926	0.00143754	0.705807	No
619	A_71_P128271	0.0203108	0.00143987	0.705298	No
620	A_71_P105908	0.0203378	0.0014422	0.705098	No
621	A_71_P105111	0.0204094	0.00144452	0.706441	No
622	A_71_P110163	0.0204349	0.00144685	0.706187	No
623	A_71_P101773	0.0204373	0.00144917	0.705138	No
624	A_71_P108601	0.020444	0.0014515	0.704236	No
625	A_71_P105996	0.0204662	0.00145383	0.703873	No
626	A_71_P115684	0.0204716	0.00145615	0.702935	No
627	A_71_P117857	0.0204716	0.00145848	0.701814	No
628	A_71_P124825	0.020529	0.0014608	0.702661	No
629	A_71_P114265	0.020529	0.00146313	0.701544	No
630	A_71_P119695	0.020529	0.00146546	0.70043	No
631	A_71_P121295	0.020529	0.00146778	0.69932	No
632	A_71_P119939	0.020529	0.00147011	0.698213	No
633	A_71_P122696	0.0205518	0.00147244	0.697886	No
634	A_71_P125061	0.0205732	0.00147476	0.69751	No
635	A_71_P124532	0.0205974	0.00147709	0.69723	No
636	A_71_P109048	0.0206176	0.00147941	0.696817	No
637	A_71_P115341	0.0206275	0.00148174	0.696057	No
638	A_71_P109059	0.0206622	0.00148407	0.696135	No
639	A_71_P120802	0.0206693	0.00148639	0.695283	No
640	A_71_P118549	0.0206771	0.00148872	0.694461	No
641	A_71_P110200	0.0207198	0.00149104	0.694809	No
642	A_71_P100622	0.0208181	0.00149337	0.697017	No
643	A_71_P107804	0.0208653	0.0014957	0.697511	No
644	A_71_P117637	0.0208964	0.00149802	0.697467	No
645	A_71_P127889	0.0209034	0.00150035	0.696616	No
646	A_71_P111415	0.0209081	0.00150268	0.695697	No
647	A_71_P117033	0.0209142	0.001505	0.694825	No
648	A_71_P116465	0.0209589	0.00150733	0.695235	No
649	A_71_P115494	0.0209799	0.00150965	0.694857	No
650	A_71_P122051	0.0210376	0.00151198	0.695698	No
651	A_71_P103077	0.0210846	0.00151431	0.696179	No
652	A_71_P113471	0.0210888	0.00151663	0.695253	No
653	A_71_P121180	0.0210957	0.00151896	0.694413	No
654	A_71_P121325	0.021127	0.00152128	0.69438	No
655	A_71_P112695	0.0211488	0.00152361	0.694035	No
656	A_71_P105740	0.0212034	0.00152594	0.694767	No
657	A_71_P104326	0.0212278	0.00152826	0.694509	No
658	A_71_P116259	0.0212916	0.00153059	0.695537	No
659	A_71_P100386	0.0212979	0.00153291	0.694688	No
660	A_71_P115075	0.0213312	0.00153524	0.694719	No
661	A_71_P101663	0.0213382	0.00153757	0.693896	No
662	A_71_P106537	0.0213551	0.00153989	0.693394	No
663	A_71_P109050	0.0213909	0.00154222	0.693511	No
664	A_71_P102853	0.0214073	0.00154455	0.692996	No
665	A_71_P109021	0.0214227	0.00154687	0.692452	No
666	A_71_P105116	0.0214344	0.0015492	0.69179	No
667	A_71_P112003	0.021451	0.00155152	0.691287	No
668	A_71_P122607	0.021451	0.00155385	0.690252	No
669	A_71_P116724	0.0214729	0.00155618	0.689925	No
670	A_71_P121176	0.0214904	0.0015585	0.689456	No
671	A_71_P104204	0.0215114	0.00156083	0.689101	No
672	A_71_P115622	0.0215316	0.00156315	0.688721	No
673	A_71_P100857	0.0215721	0.00156548	0.688992	No
674	A_71_P101175	0.0215721	0.00156781	0.68797	No
675	A_71_P120073	0.0216002	0.00157013	0.687847	No
676	A_71_P119355	0.0216002	0.00157246	0.686829	No
677	A_71_P111145	0.0216066	0.00157478	0.686017	No
678	A_71_P113279	0.0216276	0.00157711	0.685671	No
679	A_71_P113814	0.0216454	0.00157944	0.685225	No
680	A_71_P124721	0.0216454	0.00158176	0.684217	No
681	A_71_P124309	0.0217075	0.00158409	0.685173	No
682	A_71_P124737	0.0217135	0.00158642	0.684358	No
683	A_71_P108972	0.0217298	0.00158874	0.683868	No
684	A_71_P122855	0.0217608	0.00159107	0.683844	No
685	A_71_P118062	0.021777	0.00159339	0.683352	No
686	A_71_P112131	0.0217893	0.00159572	0.682744	No
687	A_71_P107624	0.0218719	0.00159805	0.684334	No
688	A_71_P125404	0.0219437	0.00160037	0.685582	No
689	A_71_P125098	0.0219437	0.0016027	0.684586	No
690	A_71_P123605	0.0219437	0.00160502	0.683594	No
691	A_71_P123014	0.0219437	0.00160735	0.682605	No
692	A_71_P112187	0.0221344	0.00160968	0.687541	No
693	A_71_P124272	0.0221538	0.001612	0.687151	No
694	A_71_P114756	0.0222076	0.00161433	0.687826	No
695	A_71_P116266	0.0222171	0.00161666	0.687132	No
696	A_71_P100167	0.0222221	0.00161898	0.6863	No
697	A_71_P117390	0.0222504	0.00162131	0.686186	No
698	A_71_P124627	0.0222504	0.00162363	0.685203	No
699	A_71_P104758	0.0223284	0.00162596	0.686622	No
700	A_71_P103565	0.0223284	0.00162829	0.685641	No
701	A_71_P106095	0.0223284	0.00163061	0.684663	No
702	A_71_P119561	0.0224665	0.00163294	0.687916	No
703	A_71_P102484	0.0224667	0.00163526	0.686946	No
704	A_71_P124221	0.0225121	0.00163759	0.687356	No
705	A_71_P118164	0.0225278	0.00163992	0.686858	No
706	A_71_P117452	0.0225312	0.00164224	0.685989	No
707	A_71_P118737	0.0225411	0.00164457	0.685321	No
708	A_71_P115563	0.0225725	0.00164689	0.685306	No
709	A_71_P121224	0.0225924	0.00164922	0.684942	No
710	A_71_P100355	0.0225967	0.00165155	0.684107	No
711	A_71_P123141	0.0226299	0.00165387	0.684147	No
712	A_71_P117598	0.02269	0.0016562	0.685001	No
713	A_71_P112139	0.0227268	0.00165853	0.68515	No
714	A_71_P104391	0.0227487	0.00166085	0.684851	No
715	A_71_P115258	0.0228148	0.00166318	0.685879	No
716	A_71_P104652	0.0228172	0.0016655	0.684995	No
717	A_71_P122719	0.0228226	0.00166783	0.6842	No
718	A_71_P116436	0.0228286	0.00167016	0.683427	No
719	A_71_P102999	0.0228555	0.00167248	0.683282	No
720	A_71_P116195	0.0229114	0.00167481	0.684	No
721	A_71_P100501	0.022983	0.00167713	0.685188	No
722	A_71_P125307	0.0230003	0.00167946	0.684754	No
723	A_71_P122883	0.0230657	0.00168179	0.685749	No
724	A_71_P122137	0.0231596	0.00168411	0.687592	No
725	A_71_P123460	0.0231864	0.00168644	0.687437	No
726	A_71_P117874	0.0231998	0.00168876	0.686887	No
727	A_71_P103215	0.0232452	0.00169109	0.687284	No
728	A_71_P104655	0.0232639	0.00169342	0.686893	No
729	A_71_P107508	0.0232725	0.00169574	0.686203	No
730	A_71_P101025	0.0233064	0.00169807	0.686262	No
731	A_71_P108981	0.0233212	0.0017004	0.685757	No
732	A_71_P100103	0.0233517	0.00170272	0.685717	No
733	A_71_P101567	0.0233864	0.00170505	0.6858	No
734	A_71_P106301	0.0233994	0.00170737	0.685245	No
735	A_71_P115541	0.0234053	0.0017097	0.684487	No
736	A_71_P122479	0.0234921	0.00171203	0.686092	No
737	A_71_P109277	0.0235097	0.00171435	0.685674	No
738	A_71_P104654	0.0235677	0.00171668	0.686434	No
739	A_71_P101373	0.0235677	0.001719	0.685505	No
740	A_71_P107295	0.0235677	0.00172133	0.684579	No
741	A_71_P111573	0.0236137	0.00172366	0.684989	No
742	A_71_P102872	0.023617	0.00172598	0.68416	No
743	A_71_P122562	0.0236531	0.00172831	0.684285	No
744	A_71_P110417	0.0236846	0.00173064	0.684275	No
745	A_71_P103415	0.0237435	0.00173296	0.685054	No
746	A_71_P128445	0.0237528	0.00173529	0.684405	No
747	A_71_P101083	0.0237631	0.00173761	0.683787	No
748	A_71_P124708	0.0237631	0.00173994	0.682873	No
749	A_71_P109145	0.0238196	0.00174227	0.68358	No
750	A_71_P122372	0.0238264	0.00174459	0.682863	No
751	A_71_P127925	0.0238994	0.00174692	0.684044	No
752	A_71_P125498	0.023931	0.00174924	0.684039	No
753	A_71_P119986	0.023951	0.00175157	0.6837	No
754	A_71_P104265	0.0240532	0.0017539	0.685708	No
755	A_71_P122828	0.0240961	0.00175622	0.686021	No
756	A_71_P108449	0.0241169	0.00175855	0.685705	No
757	A_71_P103176	0.0241231	0.00176087	0.684976	No
758	A_71_P114082	0.0241283	0.0017632	0.68422	No
759	A_71_P126323	0.0241638	0.00176553	0.684323	No
760	A_71_P114386	0.0241638	0.00176785	0.683423	No
761	A_71_P100853	0.0242706	0.00177018	0.68554	No
762	A_71_P116475	0.0242706	0.00177251	0.684641	No
763	A_71_P102801	0.0243693	0.00177483	0.686524	No
764	A_71_P124085	0.0243796	0.00177716	0.685917	No
765	A_71_P114063	0.0243833	0.00177948	0.685124	No
766	A_71_P110946	0.0244325	0.00178181	0.685609	No
767	A_71_P100775	0.0244325	0.00178414	0.684715	No
768	A_71_P108520	0.0244611	0.00178646	0.684624	No
769	A_71_P115576	0.0244733	0.00178879	0.684075	No
770	A_71_P115441	0.0244911	0.00179111	0.683682	No
771	A_71_P119812	0.0245953	0.00179344	0.6857	No
772	A_71_P116272	0.0246084	0.00179577	0.685178	No
773	A_71_P107571	0.0246499	0.00179809	0.685446	No
774	A_71_P124255	0.0246628	0.00180042	0.68492	No
775	A_71_P107147	0.0246628	0.00180274	0.684036	No
776	A_71_P104684	0.0246628	0.00180507	0.683154	No
777	A_71_P120866	0.0246765	0.0018074	0.682653	No
778	A_71_P101268	0.0246841	0.00180972	0.681985	No
779	A_71_P116779	0.0247107	0.00181205	0.681843	No
780	A_71_P106062	0.0247107	0.00181438	0.680969	No
781	A_71_P114510	0.024753	0.0018167	0.681263	No
782	A_71_P122136	0.0247661	0.00181903	0.680751	No
783	A_71_P126157	0.0247762	0.00182135	0.680159	No
784	A_71_P117973	0.0247981	0.00182368	0.679893	No
785	A_71_P111266	0.0248667	0.00182601	0.680905	No
786	A_71_P101386	0.0248667	0.00182833	0.680039	No
787	A_71_P109009	0.0249062	0.00183066	0.680253	No
788	A_71_P124349	0.0249152	0.00183298	0.679634	No
789	A_71_P121122	0.0249527	0.00183531	0.679795	No
790	A_71_P124338	0.0250227	0.00183764	0.68084	No
791	A_71_P106690	0.0250973	0.00183996	0.682005	No
792	A_71_P120431	0.0251256	0.00184229	0.681913	No
793	A_71_P111964	0.0252272	0.00184462	0.683807	No
794	A_71_P101340	0.0252957	0.00184694	0.6848	No
795	A_71_P113159	0.0253014	0.00184927	0.684094	No
796	A_71_P121892	0.0253163	0.00185159	0.683637	No
797	A_71_P106398	0.0253321	0.00185392	0.683205	No
798	A_71_P124621	0.0253611	0.00185625	0.68313	No
799	A_71_P106793	0.0253631	0.00185857	0.682328	No
800	A_71_P119232	0.0254218	0.0018609	0.683051	No
801	A_71_P124885	0.0254512	0.00186322	0.682989	No
802	A_71_P108466	0.0255533	0.00186555	0.684874	No
803	A_71_P122397	0.0255533	0.00186788	0.684021	No
804	A_71_P100184	0.0255616	0.0018702	0.683392	No
805	A_71_P128455	0.0255751	0.00187253	0.682903	No
806	A_71_P105686	0.0255875	0.00187485	0.682387	No
807	A_71_P115915	0.0256446	0.00187718	0.68306	No
808	A_71_P104821	0.0256671	0.00187951	0.682816	No
809	A_71_P116299	0.025671	0.00188183	0.682075	No
810	A_71_P111342	0.0256792	0.00188416	0.681451	No
811	A_71_P103693	0.0256858	0.00188649	0.680785	No
812	A_71_P120871	0.0256964	0.00188881	0.680227	No
813	A_71_P119678	0.02576	0.00189114	0.681072	No
814	A_71_P118058	0.0257743	0.00189346	0.680613	No
815	A_71_P123982	0.0258446	0.00189579	0.681632	No
816	A_71_P122406	0.0258997	0.00189812	0.682247	No
817	A_71_P120438	0.0259471	0.00190044	0.682659	No
818	A_71_P116712	0.0259518	0.00190277	0.681949	No
819	A_71_P120050	0.0259701	0.00190509	0.681595	No
820	A_71_P121269	0.025998	0.00190742	0.681495	No
821	A_71_P109748	0.0260012	0.00190975	0.680751	No
822	A_71_P126758	0.0260012	0.00191207	0.679923	No
823	A_71_P117067	0.0261477	0.0019144	0.682923	No
824	A_71_P128540	0.0261477	0.00191672	0.682094	No
825	A_71_P114236	0.0261753	0.00191905	0.681985	No
826	A_71_P112176	0.0261955	0.00192138	0.681686	No
827	A_71_P112791	0.026199	0.0019237	0.680951	No
828	A_71_P103640	0.0262262	0.00192603	0.680837	No
829	A_71_P120086	0.0262375	0.00192836	0.680308	No
830	A_71_P125815	0.0262522	0.00193068	0.67987	No
831	A_71_P101999	0.0262645	0.00193301	0.67937	No
832	A_71_P101444	0.0263034	0.00193533	0.679557	No
833	A_71_P118432	0.0263172	0.00193766	0.679098	No
834	A_71_P122009	0.0263885	0.00193999	0.68012	No
835	A_71_P120207	0.0264319	0.00194231	0.680424	No
836	A_71_P105832	0.0264438	0.00194464	0.679915	No
837	A_71_P116910	0.0264513	0.00194696	0.679296	No
838	A_71_P110144	0.0264749	0.00194929	0.679092	No
839	A_71_P101375	0.0265105	0.00195162	0.679193	No
840	A_71_P124089	0.0265403	0.00195394	0.679148	No
841	A_71_P121519	0.0265479	0.00195627	0.678535	No
842	A_71_P116088	0.0265832	0.0019586	0.678629	No
843	A_71_P113384	0.0266112	0.00196092	0.678538	No
844	A_71_P124020	0.0266604	0.00196325	0.678988	No
845	A_71_P108744	0.0266913	0.00196557	0.67897	No
846	A_71_P122321	0.0267484	0.0019679	0.679617	No
847	A_71_P111732	0.0267676	0.00197023	0.679302	No
848	A_71_P108198	0.0267997	0.00197255	0.679314	No
849	A_71_P127297	0.0268041	0.00197488	0.678626	No
850	A_71_P109223	0.026839	0.0019772	0.678711	No
851	A_71_P125217	0.0269233	0.00197953	0.680043	No
852	A_71_P113795	0.0269308	0.00198186	0.679434	No
853	A_71_P122156	0.0271491	0.00198418	0.684139	No
854	A_71_P120324	0.0271734	0.00198651	0.68395	No
855	A_71_P117625	0.0271894	0.00198883	0.683552	No
856	A_71_P101459	0.0271894	0.00199116	0.682753	No
857	A_71_P110202	0.027267	0.00199349	0.683903	No
858	A_71_P117350	0.0272826	0.00199581	0.683496	No
859	A_71_P119869	0.0273408	0.00199814	0.684157	No
860	A_71_P119043	0.0273552	0.00200047	0.68372	No
861	A_71_P110630	0.0273973	0.00200279	0.683978	No
862	A_71_P118847	0.0273973	0.00200512	0.683185	No
863	A_71_P115649	0.0274348	0.00200744	0.683326	No
864	A_71_P119864	0.0274941	0.00200977	0.684012	No
865	A_71_P107854	0.0275124	0.0020121	0.683674	No
866	A_71_P123406	0.0276617	0.00201442	0.686591	No
867	A_71_P115874	0.0276617	0.00201675	0.6858	No
868	A_71_P123206	0.0276617	0.00201907	0.685009	No
869	A_71_P109831	0.0276617	0.0020214	0.684221	No
870	A_71_P108639	0.0277234	0.00202373	0.68496	No
871	A_71_P117051	0.0277358	0.00202605	0.684479	No
872	A_71_P125261	0.0277448	0.00202838	0.683915	No
873	A_71_P128370	0.0277922	0.0020307	0.684299	No
874	A_71_P101242	0.0277958	0.00203303	0.683605	No
875	A_71_P113737	0.0278176	0.00203536	0.683358	No
876	A_71_P103526	0.0278507	0.00203768	0.68339	No
877	A_71_P119903	0.027956	0.00204001	0.685193	No
878	A_71_P105442	0.0279932	0.00204234	0.685324	No
879	A_71_P117148	0.0280066	0.00204466	0.684871	No
880	A_71_P126205	0.0280092	0.00204699	0.684157	No
881	A_71_P122702	0.0280363	0.00204931	0.684041	No
882	A_71_P112761	0.028068	0.00205164	0.684037	No
883	A_71_P118907	0.0281018	0.00205397	0.684086	No
884	A_71_P120552	0.0281507	0.00205629	0.6845	No
885	A_71_P118480	0.0281507	0.00205862	0.683727	No
886	A_71_P108221	0.0281769	0.00206094	0.683591	No
887	A_71_P116590	0.0281847	0.00206327	0.683011	No
888	A_71_P105846	0.0281897	0.0020656	0.682363	No
889	A_71_P100590	0.0281984	0.00206792	0.681806	No
890	A_71_P104308	0.0282061	0.00207025	0.681224	No
891	A_71_P105976	0.0282187	0.00207258	0.680764	No
892	A_71_P125401	0.0282274	0.0020749	0.680211	No
893	A_71_P124158	0.0282387	0.00207723	0.679722	No
894	A_71_P112910	0.028254	0.00207955	0.679328	No
895	A_71_P124881	0.0283042	0.00208188	0.679774	No
896	A_71_P101363	0.0283831	0.00208421	0.68091	No
897	A_71_P105474	0.0283892	0.00208653	0.680297	No
898	A_71_P116657	0.0284258	0.00208886	0.680415	No
899	A_71_P107786	0.0284863	0.00209118	0.681105	No
900	A_71_P113124	0.0285523	0.00209351	0.681923	No
901	A_71_P118183	0.0285544	0.00209584	0.681218	No
902	A_71_P114116	0.0285929	0.00209816	0.681379	No
903	A_71_P126585	0.0286572	0.00210049	0.682155	No
904	A_71_P120248	0.0286572	0.00210281	0.681401	No
905	A_71_P110208	0.028695	0.00210514	0.681545	No
906	A_71_P103027	0.0287116	0.00210747	0.681187	No
907	A_71_P109439	0.028731	0.00210979	0.680897	No
908	A_71_P104190	0.0287526	0.00211212	0.680658	No
909	A_71_P100762	0.0287607	0.00211445	0.6801	No
910	A_71_P124633	0.0287655	0.00211677	0.679467	No
911	A_71_P117892	0.0288706	0.0021191	0.681199	No
912	A_71_P122339	0.0289174	0.00212142	0.681555	No
913	A_71_P101523	0.0289174	0.00212375	0.680809	No
914	A_71_P109316	0.0289174	0.00212608	0.680064	No
915	A_71_P102093	0.0289661	0.0021284	0.680465	No
916	A_71_P112931	0.0290824	0.00213073	0.682451	No
917	A_71_P113150	0.0291061	0.00213305	0.682263	No
918	A_71_P121347	0.0291475	0.00213538	0.682489	No
919	A_71_P108853	0.0292235	0.00213771	0.683524	No
920	A_71_P114946	0.0292295	0.00214003	0.682923	No
921	A_71_P102641	0.0293166	0.00214236	0.684213	No
922	A_71_P100369	0.0293616	0.00214468	0.684521	No
923	A_71_P105550	0.0293616	0.00214701	0.683779	No
924	A_71_P104167	0.0294161	0.00214934	0.684305	No
925	A_71_P107527	0.0294521	0.00215166	0.684403	No
926	A_71_P106486	0.0295266	0.00215399	0.685393	No
927	A_71_P118243	0.0295528	0.00215632	0.685261	No
928	A_71_P110380	0.0295591	0.00215864	0.684668	No
929	A_71_P101229	0.0295667	0.00216097	0.684109	No
930	A_71_P108824	0.0295889	0.00216329	0.683885	No
931	A_71_P105406	0.0296217	0.00216562	0.683907	No
932	A_71_P111938	0.0296539	0.00216795	0.683916	No
933	A_71_P100999	0.0297405	0.00217027	0.685179	No
934	A_71_P105986	0.0297464	0.0021726	0.684582	No
935	A_71_P109308	0.029837	0.00217492	0.685931	No
936	A_71_P100576	0.0298409	0.00217725	0.685288	No
937	A_71_P119437	0.0298488	0.00217958	0.684739	No
938	A_71_P118168	0.0299365	0.0021819	0.686018	No
939	A_71_P114476	0.0299636	0.00218423	0.685907	No
940	A_71_P122582	0.0299653	0.00218656	0.685218	No
941	A_71_P117279	0.0299685	0.00218888	0.684562	No
942	A_71_P106176	0.030007	0.00219121	0.684714	No
943	A_71_P110025	0.030007	0.00219353	0.683988	No
944	A_71_P103219	0.0300474	0.00219586	0.684184	No
945	A_71_P115827	0.0300681	0.00219819	0.68393	No
946	A_71_P116957	0.0300724	0.00220051	0.683304	No
947	A_71_P103333	0.0301015	0.00220284	0.683244	No
948	A_71_P120540	0.0301286	0.00220516	0.683138	No
949	A_71_P117776	0.0301395	0.00220749	0.682664	No
950	A_71_P102229	0.030149	0.00220982	0.682161	No
951	A_71_P121438	0.0301873	0.00221214	0.68231	No
952	A_71_P114241	0.0302324	0.00221447	0.682612	No
953	A_71_P125268	0.0303551	0.00221679	0.684662	No
954	A_71_P112457	0.0304128	0.00221912	0.685245	No
955	A_71_P126790	0.0304154	0.00222145	0.684586	No
956	A_71_P106775	0.0304532	0.00222377	0.68472	No
957	A_71_P102963	0.0304568	0.0022261	0.684084	No
958	A_71_P107264	0.0304627	0.00222843	0.683504	No
959	A_71_P109795	0.0305138	0.00223075	0.683937	No
960	A_71_P122657	0.0305343	0.00223308	0.683682	No
961	A_71_P121912	0.0306158	0.0022354	0.684794	No
962	A_71_P110703	0.0306646	0.00223773	0.685172	No
963	A_71_P104750	0.0307095	0.00224006	0.685463	No
964	A_71_P128487	0.0307687	0.00224238	0.686071	No
965	A_71_P101433	0.0307957	0.00224471	0.685962	No
966	A_71_P124399	0.0308253	0.00224703	0.685911	No
967	A_71_P106100	0.0308487	0.00224936	0.685722	No
968	A_71_P110951	0.0308512	0.00225169	0.685068	No
969	A_71_P103101	0.0308566	0.00225401	0.684482	No
970	A_71_P122974	0.0309406	0.00225634	0.685638	No
971	A_71_P124122	0.0309748	0.00225866	0.685689	No
972	A_71_P111837	0.0310944	0.00226099	0.687628	No
973	A_71_P100344	0.0311384	0.00226332	0.687892	No
974	A_71_P119151	0.0311457	0.00226564	0.687348	No
975	A_71_P112213	0.0311639	0.00226797	0.687045	No
976	A_71_P115511	0.0311754	0.0022703	0.686593	No
977	A_71_P120345	0.0311952	0.00227262	0.686326	No
978	A_71_P106496	0.0312201	0.00227495	0.686172	No
979	A_71_P116053	0.031284	0.00227727	0.686873	No
980	A_71_P127131	0.031299	0.0022796	0.686503	No
981	A_71_P103341	0.0313099	0.00228193	0.686041	No
982	A_71_P126057	0.0313286	0.00228425	0.685751	No
983	A_71_P121069	0.0313661	0.00228658	0.685874	No
984	A_71_P103012	0.0314965	0.0022889	0.688027	No
985	A_71_P124147	0.0315268	0.00229123	0.687988	No
986	A_71_P117837	0.0315321	0.00229356	0.687406	No
987	A_71_P107117	0.0315558	0.00229588	0.687226	No
988	A_71_P103916	0.0315793	0.00229821	0.687042	No
989	A_71_P104373	0.0315942	0.00230054	0.686671	No
990	A_71_P122109	0.0316255	0.00230286	0.686656	No
991	A_71_P118428	0.0316465	0.00230519	0.68642	No
992	A_71_P116894	0.0316465	0.00230751	0.685728	No
993	A_71_P126598	0.0316715	0.00230984	0.685578	No
994	A_71_P101671	0.0317114	0.00231217	0.685751	No
995	A_71_P100489	0.0317212	0.00231449	0.685273	No
996	A_71_P114673	0.0318575	0.00231682	0.687527	No
997	A_71_P113930	0.0319412	0.00231914	0.688641	No
998	A_71_P115586	0.0319609	0.00232147	0.688377	No
999	A_71_P101109	0.0319819	0.0023238	0.688139	No
1000	A_71_P117676	0.0320329	0.00232612	0.688548	No
1001	A_71_P103963	0.0320779	0.00232845	0.688825	No
1002	A_71_P116690	0.0320958	0.00233077	0.688522	No
1003	A_71_P116486	0.0321128	0.0023331	0.688199	No
1004	A_71_P124207	0.0321252	0.00233543	0.68778	No
1005	A_71_P108326	0.0321252	0.00233775	0.687096	No
1006	A_71_P116726	0.0321506	0.00234008	0.686956	No
1007	A_71_P120762	0.0321613	0.00234241	0.686501	No
1008	A_71_P119120	0.0321892	0.00234473	0.686416	No
1009	A_71_P125875	0.0321901	0.00234706	0.685755	No
1010	A_71_P109611	0.032218	0.00234938	0.68567	No
1011	A_71_P106336	0.0322784	0.00235171	0.686275	No
1012	A_71_P111985	0.032288	0.00235404	0.685801	No
1013	A_71_P111071	0.0323426	0.00235636	0.686283	No
1014	A_71_P120798	0.0323426	0.00235869	0.685607	No
1015	A_71_P104442	0.0323426	0.00236101	0.684931	No
1016	A_71_P119839	0.0323749	0.00236334	0.684939	No
1017	A_71_P116137	0.0323764	0.00236567	0.684297	No
1018	A_71_P108568	0.0324381	0.00236799	0.684928	No
1019	A_71_P116209	0.0324525	0.00237032	0.684559	No
1020	A_71_P120484	0.0324614	0.00237264	0.684076	No
1021	A_71_P116126	0.0324906	0.00237497	0.684022	No
1022	A_71_P125277	0.0325823	0.0023773	0.685281	No
1023	A_71_P106353	0.0326003	0.00237962	0.684989	No
1024	A_71_P105579	0.0326372	0.00238195	0.685093	No
1025	A_71_P113317	0.0326584	0.00238428	0.684871	No
1026	A_71_P108773	0.0326584	0.0023866	0.684203	No
1027	A_71_P103850	0.0326626	0.00238893	0.683625	No
1028	A_71_P116635	0.0326678	0.00239125	0.683068	No
1029	A_71_P117871	0.0326829	0.00239358	0.682721	No
1030	A_71_P100158	0.0326829	0.00239591	0.682058	No
1031	A_71_P112736	0.032704	0.00239823	0.681836	No
1032	A_71_P120474	0.0327383	0.00240056	0.681889	No
1033	A_71_P113674	0.0327475	0.00240288	0.681422	No
1034	A_71_P124295	0.0327864	0.00240521	0.681571	No
1035	A_71_P115778	0.0328993	0.00240754	0.683256	No
1036	A_71_P125982	0.0328993	0.00240986	0.682597	No
1037	A_71_P116932	0.0329135	0.00241219	0.682232	No
1038	A_71_P115132	0.0329623	0.00241452	0.682587	No
1039	A_71_P101936	0.0330228	0.00241684	0.683182	No
1040	A_71_P113122	0.0330415	0.00241917	0.68291	No
1041	A_71_P101690	0.0330586	0.00242149	0.682608	No
1042	A_71_P119509	0.0330667	0.00242382	0.682119	No
1043	A_71_P109994	0.0330891	0.00242615	0.681928	No
1044	A_71_P109500	0.0330974	0.00242847	0.681445	No
1045	A_71_P116223	0.0331215	0.0024308	0.681289	No
1046	A_71_P109624	0.0331406	0.00243312	0.68103	No
1047	A_71_P116238	0.0331438	0.00243545	0.680444	No
1048	A_71_P121378	0.0331587	0.00243778	0.680101	No
1049	A_71_P119248	0.0331587	0.0024401	0.679453	No
1050	A_71_P118292	0.0331723	0.00244243	0.679085	No
1051	A_71_P113988	0.0332261	0.00244475	0.679538	No
1052	A_71_P125750	0.0332811	0.00244708	0.680017	No
1053	A_71_P117227	0.0333005	0.00244941	0.679766	No
1054	A_71_P127357	0.0333232	0.00245173	0.679584	No
1055	A_71_P112149	0.0334468	0.00245406	0.68146	No
1056	A_71_P106427	0.0336167	0.00245639	0.684272	No
1057	A_71_P112057	0.033629	0.00245871	0.683875	No
1058	A_71_P102788	0.0336522	0.00246104	0.6837	No
1059	A_71_P108874	0.0336616	0.00246336	0.683244	No
1060	A_71_P119394	0.0337181	0.00246569	0.683745	No
1061	A_71_P126336	0.0337482	0.00246802	0.683711	No
1062	A_71_P100144	0.0337711	0.00247034	0.683531	No
1063	A_71_P126284	0.0337982	0.00247267	0.683437	No
1064	A_71_P102010	0.0338708	0.00247499	0.684261	No
1065	A_71_P113751	0.0339406	0.00247732	0.685026	No
1066	A_71_P101159	0.0339406	0.00247965	0.684383	No
1067	A_71_P108033	0.033951	0.00248197	0.683953	No
1068	A_71_P116205	0.0339652	0.0024843	0.683598	No
1069	A_71_P102728	0.0339677	0.00248662	0.683008	No
1070	A_71_P111952	0.0339963	0.00248895	0.682945	No
1071	A_71_P121315	0.0340008	0.00249128	0.682396	No
1072	A_71_P124865	0.0340254	0.0024936	0.682254	No
1073	A_71_P106444	0.0340341	0.00249593	0.681793	No
1074	A_71_P114567	0.0340401	0.00249826	0.681278	No
1075	A_71_P127643	0.0340721	0.00250058	0.681283	No
1076	A_71_P120616	0.0340835	0.00250291	0.680879	No
1077	A_71_P122792	0.0341508	0.00250523	0.68159	No
1078	A_71_P123770	0.0341515	0.00250756	0.68097	No
1079	A_71_P112348	0.0341939	0.00250989	0.681185	No
1080	A_71_P115668	0.0342281	0.00251221	0.681235	No
1081	A_71_P118163	0.0342495	0.00251454	0.68103	No
1082	A_71_P101463	0.0342912	0.00251686	0.681228	No
1083	A_71_P104778	0.0342977	0.00251919	0.680729	No
1084	A_71_P126816	0.0343784	0.00252152	0.681701	No
1085	A_71_P117619	0.0344188	0.00252384	0.681873	No
1086	A_71_P113060	0.0344756	0.00252617	0.682369	No
1087	A_71_P124043	0.0344947	0.00252849	0.68212	No
1088	A_71_P102244	0.0345217	0.00253082	0.682025	No
1089	A_71_P116552	0.0345429	0.00253315	0.681817	No
1090	A_71_P102919	0.034563	0.00253547	0.681589	No
1091	A_71_P100188	0.0346066	0.0025378	0.681823	No
1092	A_71_P113357	0.0346185	0.00254013	0.681434	No
1093	A_71_P103818	0.0346903	0.00254245	0.682222	No
1094	A_71_P112841	0.0346903	0.00254478	0.681599	No
1095	A_71_P100981	0.034719	0.0025471	0.681538	No
1096	A_71_P121582	0.0347646	0.00254943	0.68181	No
1097	A_71_P123872	0.0347646	0.00255176	0.681189	No
1098	A_71_P118087	0.0347646	0.00255408	0.680568	No
1099	A_71_P108843	0.0347913	0.00255641	0.680473	No
1100	A_71_P120544	0.0348136	0.00255873	0.680289	No
1101	A_71_P128573	0.0348265	0.00256106	0.679922	No
1102	A_71_P101838	0.0348711	0.00256339	0.680177	No
1103	A_71_P121383	0.0348807	0.00256571	0.679747	No
1104	A_71_P126333	0.0348838	0.00256804	0.67919	No
1105	A_71_P100610	0.0348851	0.00257037	0.678602	No
1106	A_71_P110873	0.0349166	0.00257269	0.678601	No
1107	A_71_P116621	0.034944	0.00257502	0.678519	No
1108	A_71_P113846	0.0350111	0.00257734	0.679208	No
1109	A_71_P118872	0.0350326	0.00257967	0.679014	No
1110	A_71_P110448	0.0351151	0.002582	0.68	No
1111	A_71_P123305	0.035178	0.00258432	0.680605	No
1112	A_71_P113571	0.0351814	0.00258665	0.680058	No
1113	A_71_P125880	0.0352209	0.00258897	0.68021	No
1114	A_71_P105145	0.0352384	0.0025913	0.679937	No
1115	A_71_P119921	0.0352384	0.00259363	0.679327	No
1116	A_71_P122524	0.0353314	0.00259595	0.68051	No
1117	A_71_P115815	0.0353314	0.00259828	0.679901	No
1118	A_71_P120600	0.035375	0.0026006	0.680131	No
1119	A_71_P108548	0.0354041	0.00260293	0.680082	No
1120	A_71_P115740	0.0354348	0.00260526	0.680064	No
1121	A_71_P122316	0.0354444	0.00260758	0.67964	No
1122	A_71_P103718	0.0354543	0.00260991	0.679225	No
1123	A_71_P112688	0.0354591	0.00261224	0.678712	No
1124	A_71_P114435	0.0354625	0.00261456	0.678173	No
1125	A_71_P113244	0.0354719	0.00261689	0.67775	No
1126	A_71_P100061	0.0354954	0.00261921	0.677597	No
1127	A_71_P112432	0.035522	0.00262154	0.677503	No
1128	A_71_P123472	0.0355504	0.00262387	0.677444	No
1129	A_71_P103292	0.0355504	0.00262619	0.676844	No
1130	A_71_P120363	0.0355504	0.00262852	0.676245	No
1131	A_71_P105389	0.0355504	0.00263084	0.675647	No
1132	A_71_P121065	0.0355585	0.00263317	0.675202	No
1133	A_71_P113318	0.0356135	0.0026355	0.675651	No
1134	A_71_P120334	0.0356838	0.00263782	0.676386	No
1135	A_71_P108945	0.0356906	0.00264015	0.67592	No
1136	A_71_P115088	0.0357832	0.00264247	0.677078	No
1137	A_71_P123601	0.0359001	0.0026448	0.678692	No
1138	A_71_P111990	0.0359378	0.00264713	0.678808	No
1139	A_71_P101080	0.0359446	0.00264945	0.67834	No
1140	A_71_P110217	0.035958	0.00265178	0.677997	No
1141	A_71_P123757	0.0359824	0.00265411	0.677863	No
1142	A_71_P124013	0.0359967	0.00265643	0.677538	No
1143	A_71_P124797	0.0360213	0.00265876	0.677409	No
1144	A_71_P105170	0.0360584	0.00266108	0.677513	No
1145	A_71_P124683	0.0361149	0.00266341	0.677983	No
1146	A_71_P105359	0.0361327	0.00266574	0.677725	No
1147	A_71_P125220	0.0361676	0.00266806	0.677788	No
1148	A_71_P122522	0.0361914	0.00267039	0.677642	No
1149	A_71_P104121	0.0361914	0.00267271	0.677052	No
1150	A_71_P126880	0.0362281	0.00267504	0.67715	No
1151	A_71_P104454	0.0362319	0.00267737	0.676633	No
1152	A_71_P103429	0.0362425	0.00267969	0.676243	No
1153	A_71_P112890	0.0362549	0.00268202	0.675889	No
1154	A_71_P121178	0.0363152	0.00268435	0.676425	No
1155	A_71_P125206	0.0363249	0.00268667	0.676021	No
1156	A_71_P121189	0.0363388	0.002689	0.675693	No
1157	A_71_P112873	0.0363388	0.00269132	0.675109	No
1158	A_71_P123835	0.036369	0.00269365	0.675087	No
1159	A_71_P113850	0.0363702	0.00269598	0.674527	No
1160	A_71_P105593	0.036379	0.0026983	0.674108	No
1161	A_71_P123254	0.0364072	0.00270063	0.674052	No
1162	A_71_P123773	0.0364099	0.00270295	0.67352	No
1163	A_71_P121444	0.0364542	0.00270528	0.673761	No
1164	A_71_P124066	0.0365122	0.00270761	0.674253	No
1165	A_71_P108793	0.0365471	0.00270993	0.674318	No
1166	A_71_P122389	0.0365794	0.00271226	0.674335	No
1167	A_71_P123062	0.0365947	0.00271458	0.674038	No
1168	A_71_P108521	0.0366504	0.00271691	0.674486	No
1169	A_71_P105472	0.0366568	0.00271924	0.674028	No
1170	A_71_P121314	0.0366874	0.00272156	0.674013	No
1171	A_71_P116152	0.0366874	0.00272389	0.673438	No
1172	A_71_P102147	0.0367002	0.00272622	0.673098	No
1173	A_71_P123885	0.0367455	0.00272854	0.673354	No
1174	A_71_P112543	0.0367882	0.00273087	0.673563	No
1175	A_71_P105988	0.0368191	0.00273319	0.673555	No
1176	A_71_P116110	0.0368287	0.00273552	0.673158	No
1177	A_71_P122482	0.0368287	0.00273785	0.672586	No
1178	A_71_P105934	0.0368411	0.00274017	0.67224	No
1179	A_71_P116599	0.0368642	0.0027425	0.672092	No
1180	A_71_P120097	0.0368856	0.00274482	0.671911	No
1181	A_71_P115077	0.0368956	0.00274715	0.671525	No
1182	A_71_P114590	0.0369712	0.00274948	0.672331	No
1183	A_71_P115053	0.0370704	0.0027518	0.673566	No
1184	A_71_P102353	0.0370896	0.00275413	0.673346	No
1185	A_71_P122901	0.0372131	0.00275645	0.675018	No
1186	A_71_P117890	0.0372303	0.00275878	0.67476	No
1187	A_71_P106439	0.0372303	0.00276111	0.674192	No
1188	A_71_P105926	0.0372432	0.00276343	0.673858	No
1189	A_71_P118894	0.0372725	0.00276576	0.673821	No
1190	A_71_P128522	0.0372957	0.00276809	0.673673	No
1191	A_71_P124755	0.0373009	0.00277041	0.673201	No
1192	A_71_P125463	0.0374051	0.00277274	0.674516	No
1193	A_71_P113161	0.0374051	0.00277506	0.673951	No
1194	A_71_P117627	0.0374051	0.00277739	0.673386	No
1195	A_71_P126807	0.0374051	0.00277972	0.672823	No
1196	A_71_P103152	0.0374689	0.00278204	0.673406	No
1197	A_71_P123650	0.0374914	0.00278437	0.673248	No
1198	A_71_P126605	0.0375125	0.00278669	0.673065	No
1199	A_71_P120855	0.0376058	0.00278902	0.674175	No
1200	A_71_P120048	0.0376815	0.00279135	0.674971	No
1201	A_71_P124690	0.037714	0.00279367	0.674989	No
1202	A_71_P105508	0.0377332	0.002796	0.674771	No
1203	A_71_P108629	0.0378494	0.00279833	0.676286	No
1204	A_71_P122038	0.0378994	0.00280065	0.676617	No
1205	A_71_P114754	0.0379289	0.00280298	0.676582	No
1206	A_71_P116310	0.0379334	0.0028053	0.676101	No
1207	A_71_P103110	0.0379621	0.00280763	0.676052	No
1208	A_71_P104404	0.0379741	0.00280996	0.675707	No
1209	A_71_P108242	0.038043	0.00281228	0.676373	No
1210	A_71_P125328	0.0380755	0.00281461	0.67639	No
1211	A_71_P100125	0.0381514	0.00281693	0.67718	No
1212	A_71_P111332	0.0382523	0.00281926	0.678409	No
1213	A_71_P117828	0.0382819	0.00282159	0.678375	No
1214	A_71_P117657	0.0383384	0.00282391	0.678818	No
1215	A_71_P124166	0.0383555	0.00282624	0.678561	No
1216	A_71_P110077	0.0383641	0.00282856	0.678154	No
1217	A_71_P122498	0.0383753	0.00283089	0.677795	No
1218	A_71_P101966	0.0383845	0.00283322	0.677402	No
1219	A_71_P128389	0.0384069	0.00283554	0.67724	No
1220	A_71_P115635	0.0384303	0.00283787	0.677097	No
1221	A_71_P125012	0.0384548	0.0028402	0.676974	No
1222	A_71_P106105	0.0384569	0.00284252	0.676457	No
1223	A_71_P108167	0.0385199	0.00284485	0.677012	No
1224	A_71_P115424	0.038563	0.00284717	0.677215	No
1225	A_71_P105049	0.0385735	0.0028495	0.676847	No
1226	A_71_P105562	0.0385897	0.00285183	0.676579	No
1227	A_71_P116755	0.0386257	0.00285415	0.676658	No
1228	A_71_P124004	0.0386421	0.00285648	0.676394	No
1229	A_71_P128555	0.0386884	0.0028588	0.676654	No
1230	A_71_P118994	0.038703	0.00286113	0.676359	No
1231	A_71_P112964	0.0387703	0.00286346	0.676984	No
1232	A_71_P120980	0.0388403	0.00286578	0.677656	No
1233	A_71_P112821	0.0388449	0.00286811	0.677186	No
1234	A_71_P118215	0.0388673	0.00287043	0.677027	No
1235	A_71_P104314	0.0388728	0.00287276	0.676575	No
1236	A_71_P104000	0.0389281	0.00287509	0.67699	No
1237	A_71_P111625	0.0389281	0.00287741	0.676443	No
1238	A_71_P110405	0.0389281	0.00287974	0.675897	No
1239	A_71_P125039	0.0389281	0.00288207	0.675351	No
1240	A_71_P112716	0.0389281	0.00288439	0.674807	No
1241	A_71_P121753	0.0389892	0.00288672	0.67532	No
1242	A_71_P104356	0.0389946	0.00288904	0.67487	No
1243	A_71_P112584	0.0389972	0.00289137	0.674372	No
1244	A_71_P115218	0.0390075	0.0028937	0.674009	No
1245	A_71_P126283	0.0390652	0.00289602	0.674464	No
1246	A_71_P112977	0.0390727	0.00289835	0.674052	No
1247	A_71_P107653	0.039105	0.00290067	0.674068	No
1248	A_71_P126066	0.0391273	0.002903	0.673911	No
1249	A_71_P116562	0.0391328	0.00290533	0.673466	No
1250	A_71_P121738	0.039148	0.00290765	0.673189	No
1251	A_71_P124945	0.0392944	0.00290998	0.675166	No
1252	A_71_P109817	0.0393222	0.00291231	0.675105	No
1253	A_71_P111823	0.0394637	0.00291463	0.676993	No
1254	A_71_P107883	0.0395259	0.00291696	0.677518	No
1255	A_71_P122720	0.0395317	0.00291928	0.677079	No
1256	A_71_P119747	0.0395796	0.00292161	0.677359	No
1257	A_71_P113482	0.0396296	0.00292394	0.677676	No
1258	A_71_P112144	0.0396767	0.00292626	0.677942	No
1259	A_71_P101926	0.039737	0.00292859	0.678434	No
1260	A_71_P104162	0.039737	0.00293091	0.677895	No
1261	A_71_P118118	0.039737	0.00293324	0.677358	No
1262	A_71_P109202	0.039737	0.00293557	0.676821	No
1263	A_71_P101212	0.039773	0.00293789	0.676896	No
1264	A_71_P100726	0.039783	0.00294022	0.676531	No
1265	A_71_P116379	0.039829	0.00294254	0.676778	No
1266	A_71_P114747	0.0398613	0.00294487	0.676792	No
1267	A_71_P104822	0.0399471	0.0029472	0.677713	No
1268	A_71_P122176	0.0399721	0.00294952	0.677603	No
1269	A_71_P117107	0.0399863	0.00295185	0.67731	No
1270	A_71_P118413	0.0399975	0.00295418	0.676966	No
1271	A_71_P107660	0.0400604	0.0029565	0.677496	No
1272	A_71_P121861	0.0400941	0.00295883	0.677534	No
1273	A_71_P104185	0.0401321	0.00296115	0.677642	No
1274	A_71_P117720	0.0401493	0.00296348	0.677401	No
1275	A_71_P126789	0.0401874	0.00296581	0.677513	No
1276	A_71_P128444	0.0401898	0.00296813	0.677022	No
1277	A_71_P115573	0.0402011	0.00297046	0.676682	No
1278	A_71_P113982	0.0402387	0.00297278	0.676785	No
1279	A_71_P126319	0.0403081	0.00297511	0.677422	No
1280	A_71_P107879	0.040317	0.00297744	0.677043	No
1281	A_71_P127144	0.0403357	0.00297976	0.676828	No
1282	A_71_P106603	0.0403998	0.00298209	0.677374	No
1283	A_71_P111714	0.0404482	0.00298441	0.677657	No
1284	A_71_P117282	0.0404715	0.00298674	0.67752	No
1285	A_71_P104825	0.0405383	0.00298907	0.678109	No
1286	A_71_P125235	0.0405646	0.00299139	0.678022	No
1287	A_71_P108007	0.0406419	0.00299372	0.678785	No
1288	A_71_P126531	0.0406746	0.00299605	0.678805	No
1289	A_71_P109565	0.0407132	0.00299837	0.678921	No
1290	A_71_P118469	0.040877	0.0030007	0.681125	No
1291	A_71_P120308	0.0409223	0.00300302	0.681352	No
1292	A_71_P101686	0.0409276	0.00300535	0.680913	No
1293	A_71_P113694	0.0409379	0.00300768	0.680558	No
1294	A_71_P121068	0.0409895	0.00301	0.680889	No
1295	A_71_P124319	0.041028	0.00301233	0.681001	No
1296	A_71_P124990	0.0410357	0.00301465	0.680604	No
1297	A_71_P104256	0.0410554	0.00301698	0.680406	No
1298	A_71_P114383	0.0410712	0.00301931	0.680143	No
1299	A_71_P119493	0.0410728	0.00302163	0.679647	No
1300	A_71_P121662	0.0410865	0.00302396	0.679349	No
1301	A_71_P102628	0.0411238	0.00302629	0.679444	No
1302	A_71_P117315	0.0411288	0.00302861	0.679004	No
1303	A_71_P124841	0.0411559	0.00303094	0.678931	No
1304	A_71_P107576	0.0411625	0.00303326	0.678519	No
1305	A_71_P121239	0.041281	0.00303559	0.67995	No
1306	A_71_P105865	0.041281	0.00303792	0.679429	No
1307	A_71_P117023	0.0413129	0.00304024	0.679435	No
1308	A_71_P107654	0.0413185	0.00304257	0.679008	No
1309	A_71_P117028	0.0413222	0.00304489	0.678548	No
1310	A_71_P128627	0.0413291	0.00304722	0.678144	No
1311	A_71_P121376	0.0413603	0.00304955	0.678139	No
1312	A_71_P102869	0.0414209	0.00305187	0.678615	No
1313	A_71_P100156	0.0414209	0.0030542	0.678098	No
1314	A_71_P128093	0.04146	0.00305652	0.678221	No
1315	A_71_P122477	0.04146	0.00305885	0.677705	No
1316	A_71_P124472	0.04146	0.00306118	0.67719	No
1317	A_71_P114545	0.0414763	0.0030635	0.676943	No
1318	A_71_P104738	0.0415162	0.00306583	0.67708	No
1319	A_71_P103504	0.0415818	0.00306816	0.677635	No
1320	A_71_P106238	0.0416043	0.00307048	0.677488	No
1321	A_71_P120060	0.0416563	0.00307281	0.677821	No
1322	A_71_P100690	0.0416947	0.00307513	0.677934	No
1323	A_71_P123888	0.0417665	0.00307746	0.678588	No
1324	A_71_P110187	0.0417749	0.00307979	0.678212	No
1325	A_71_P127103	0.041791	0.00308211	0.67796	No
1326	A_71_P110310	0.0417937	0.00308444	0.677494	No
1327	A_71_P125216	0.0418037	0.00308676	0.677144	No
1328	A_71_P109232	0.0418037	0.00308909	0.676634	No
1329	A_71_P123940	0.0418226	0.00309142	0.676431	No
1330	A_71_P110026	0.0418334	0.00309374	0.676096	No
1331	A_71_P119392	0.0418403	0.00309607	0.675701	No
1332	A_71_P112892	0.0418966	0.00309839	0.676102	No
1333	A_71_P102086	0.0419413	0.00310072	0.676315	No
1334	A_71_P116458	0.0420498	0.00310305	0.677556	No
1335	A_71_P120512	0.0420621	0.00310537	0.677247	No
1336	A_71_P127215	0.0421056	0.0031077	0.677439	No
1337	A_71_P126839	0.0422416	0.00311003	0.679121	No
1338	A_71_P121645	0.042251	0.00311235	0.678763	No
1339	A_71_P128422	0.0422891	0.00311468	0.678868	No
1340	A_71_P103364	0.0423026	0.003117	0.678578	No
1341	A_71_P108502	0.0423056	0.00311933	0.678119	No
1342	A_71_P114070	0.0423353	0.00312166	0.678091	No
1343	A_71_P121305	0.0423786	0.00312398	0.678279	No
1344	A_71_P120306	0.0423786	0.00312631	0.677774	No
1345	A_71_P114639	0.0423786	0.00312863	0.67727	No
1346	A_71_P115036	0.0423786	0.00313096	0.676767	No
1347	A_71_P106424	0.0423786	0.00313329	0.676264	No
1348	A_71_P105403	0.0423786	0.00313561	0.675763	No
1349	A_71_P105160	0.0423786	0.00313794	0.675262	No
1350	A_71_P111531	0.0423786	0.00314027	0.674762	No
1351	A_71_P122866	0.0423786	0.00314259	0.674262	No
1352	A_71_P121959	0.042476	0.00314492	0.675311	No
1353	A_71_P104471	0.0425402	0.00314724	0.675832	No
1354	A_71_P126312	0.042545	0.00314957	0.675409	No
1355	A_71_P122781	0.0425738	0.0031519	0.675368	No
1356	A_71_P115215	0.0425883	0.00315422	0.6751	No
1357	A_71_P103189	0.042632	0.00315655	0.675294	No
1358	A_71_P116019	0.0426402	0.00315887	0.674928	No
1359	A_71_P106360	0.0426939	0.0031612	0.67528	No
1360	A_71_P117449	0.0427476	0.00316353	0.675632	No
1361	A_71_P117942	0.0427485	0.00316585	0.67515	No
1362	A_71_P127350	0.0427575	0.00316818	0.674797	No
1363	A_71_P107566	0.0429355	0.0031705	0.677108	No
1364	A_71_P103119	0.0429432	0.00317283	0.676733	No
1365	A_71_P107622	0.0429496	0.00317516	0.676338	No
1366	A_71_P118665	0.0429627	0.00317748	0.67605	No
1367	A_71_P126759	0.0429765	0.00317981	0.675772	No
1368	A_71_P113206	0.0430388	0.00318214	0.676256	No
1369	A_71_P125201	0.0430519	0.00318446	0.675969	No
1370	A_71_P108443	0.0430799	0.00318679	0.675914	No
1371	A_71_P126854	0.0430947	0.00318911	0.675653	No
1372	A_71_P102163	0.0432872	0.00319144	0.678177	No
1373	A_71_P117474	0.0432971	0.00319377	0.677837	No
1374	A_71_P104309	0.04331	0.00319609	0.677546	No
1375	A_71_P108875	0.0433766	0.00319842	0.678095	No
1376	A_71_P123906	0.0433906	0.00320074	0.67782	No
1377	A_71_P108963	0.0434091	0.00320307	0.677617	No
1378	A_71_P119813	0.0434392	0.0032054	0.677596	No
1379	A_71_P118715	0.0434406	0.00320772	0.677126	No
1380	A_71_P118697	0.0434556	0.00321005	0.676869	No
1381	A_71_P103931	0.0434619	0.00321237	0.676476	No
1382	A_71_P126892	0.0435361	0.0032147	0.677141	No
1383	A_71_P120442	0.0435547	0.00321703	0.67694	No
1384	A_71_P118362	0.0435729	0.00321935	0.676734	No
1385	A_71_P116831	0.0435915	0.00322168	0.676533	No
1386	A_71_P127710	0.0435988	0.00322401	0.676158	No
1387	A_71_P118682	0.0437051	0.00322633	0.677318	No
1388	A_71_P114618	0.0437562	0.00322866	0.677623	No
1389	A_71_P113699	0.0437898	0.00323098	0.677654	No
1390	A_71_P118597	0.0438354	0.00323331	0.677872	No
1391	A_71_P102670	0.0438354	0.00323564	0.677385	No
1392	A_71_P109711	0.0438354	0.00323796	0.676898	No
1393	A_71_P115981	0.0439361	0.00324029	0.677966	No
1394	A_71_P112967	0.0439361	0.00324261	0.677479	No
1395	A_71_P118745	0.0439516	0.00324494	0.677233	No
1396	A_71_P110555	0.0440246	0.00324727	0.677871	No
1397	A_71_P121366	0.0440246	0.00324959	0.677386	No
1398	A_71_P118787	0.0440684	0.00325192	0.677576	No
1399	A_71_P104192	0.0440711	0.00325425	0.677132	No
1400	A_71_P105647	0.0440798	0.00325657	0.676782	No
1401	A_71_P111889	0.044099	0.0032589	0.676594	No
1402	A_71_P112403	0.0441607	0.00326122	0.677057	No
1403	A_71_P108448	0.0441728	0.00326355	0.67676	No
1404	A_71_P110147	0.0442283	0.00326588	0.677127	No
1405	A_71_P109098	0.0442355	0.0032682	0.676757	No
1406	A_71_P105660	0.0442379	0.00327053	0.676312	No
1407	A_71_P121792	0.0442645	0.00327285	0.676238	No
1408	A_71_P128638	0.0442739	0.00327518	0.6759	No
1409	A_71_P119278	0.0443128	0.00327751	0.676014	No
1410	A_71_P118610	0.0443435	0.00327983	0.676002	No
1411	A_71_P120967	0.0443435	0.00328216	0.675523	No
1412	A_71_P128141	0.0443435	0.00328448	0.675045	No
1413	A_71_P105279	0.0443435	0.00328681	0.674567	No
1414	A_71_P124344	0.0444293	0.00328914	0.675395	No
1415	A_71_P118323	0.0444765	0.00329146	0.675634	No
1416	A_71_P102618	0.0444908	0.00329379	0.675374	No
1417	A_71_P119588	0.0444908	0.00329612	0.674898	No
1418	A_71_P116858	0.0445047	0.00329844	0.674632	No
1419	A_71_P122008	0.0445388	0.00330077	0.674673	No
1420	A_71_P110268	0.044542	0.00330309	0.674247	No
1421	A_71_P105263	0.04455	0.00330542	0.673893	No
1422	A_71_P125281	0.0445797	0.00330775	0.673868	No
1423	A_71_P106599	0.0445867	0.00331007	0.6735	No
1424	A_71_P105637	0.044654	0.0033124	0.674043	No
1425	A_71_P117198	0.0446888	0.00331472	0.674095	No
1426	A_71_P109203	0.0447585	0.00331705	0.674673	No
1427	A_71_P118407	0.0447585	0.00331938	0.6742	No
1428	A_71_P126883	0.0448372	0.0033217	0.674912	No
1429	A_71_P119824	0.0448696	0.00332403	0.674929	No
1430	A_71_P115914	0.0448845	0.00332635	0.67468	No
1431	A_71_P125955	0.0448856	0.00332868	0.674224	No
1432	A_71_P104224	0.0449387	0.00333101	0.674552	No
1433	A_71_P113015	0.0449593	0.00333333	0.67439	No
1434	A_71_P110401	0.0449954	0.00333566	0.67446	No
1435	A_71_P101618	0.0449954	0.00333799	0.67399	No
1436	A_71_P123764	0.0450259	0.00334031	0.673978	No
1437	A_71_P101439	0.0450606	0.00334264	0.674028	No
1438	A_71_P122217	0.0450684	0.00334496	0.673675	No
1439	A_71_P111744	0.0450851	0.00334729	0.673457	No
1440	A_71_P101161	0.0451204	0.00334962	0.673516	No
1441	A_71_P121392	0.0451485	0.00335194	0.673468	No
1442	A_71_P101506	0.0451485	0.00335427	0.673001	No
1443	A_71_P106724	0.0451813	0.00335659	0.673023	No
1444	A_71_P101588	0.0451813	0.00335892	0.672557	No
1445	A_71_P126619	0.0451947	0.00336125	0.67229	No
1446	A_71_P122603	0.0452615	0.00336357	0.672819	No
1447	A_71_P113900	0.0452764	0.0033659	0.672575	No
1448	A_71_P121619	0.0453036	0.00336823	0.672514	No
1449	A_71_P101194	0.0453957	0.00337055	0.673417	No
1450	A_71_P112667	0.0453957	0.00337288	0.672953	No
1451	A_71_P120902	0.0453957	0.0033752	0.672489	No
1452	A_71_P103977	0.0454883	0.00337753	0.673395	No
1453	A_71_P115450	0.0455337	0.00337986	0.673604	No
1454	A_71_P128369	0.0455732	0.00338218	0.673724	No
1455	A_71_P124194	0.0456052	0.00338451	0.673734	No
1456	A_71_P107270	0.0456457	0.00338683	0.67387	No
1457	A_71_P103468	0.0456557	0.00338916	0.673555	No
1458	A_71_P118283	0.0456914	0.00339149	0.67362	No
1459	A_71_P101969	0.0457007	0.00339381	0.673295	No
1460	A_71_P117139	0.0457212	0.00339614	0.673135	No
1461	A_71_P111426	0.0457385	0.00339846	0.672928	No
1462	A_71_P122546	0.0457577	0.00340079	0.67275	No
1463	A_71_P107642	0.0458033	0.00340312	0.672961	No
1464	A_71_P116389	0.0458098	0.00340544	0.672597	No
1465	A_71_P118863	0.0458307	0.00340777	0.672445	No
1466	A_71_P109086	0.0458621	0.0034101	0.672446	No
1467	A_71_P125593	0.0458719	0.00341242	0.672132	No
1468	A_71_P113037	0.0459408	0.00341475	0.672682	No
1469	A_71_P125701	0.0459802	0.00341707	0.672801	No
1470	A_71_P124974	0.0459833	0.0034194	0.672388	No
1471	A_71_P106880	0.045991	0.00342173	0.672044	No
1472	A_71_P116847	0.0460129	0.00342405	0.671906	No
1473	A_71_P115502	0.046065	0.00342638	0.672211	No
1474	A_71_P119590	0.0460963	0.0034287	0.672211	No
1475	A_71_P123567	0.0461865	0.00343103	0.67307	No
1476	A_71_P110804	0.0461956	0.00343336	0.672747	No
1477	A_71_P113170	0.0462182	0.00343568	0.672621	No
1478	A_71_P120383	0.0462307	0.00343801	0.672348	No
1479	A_71_P112517	0.0462624	0.00344033	0.672353	No
1480	A_71_P107006	0.0462945	0.00344266	0.672365	No
1481	A_71_P128495	0.0463665	0.00344499	0.672956	No
1482	A_71_P110185	0.0463863	0.00344731	0.67279	No
1483	A_71_P114524	0.0464285	0.00344964	0.672948	No
1484	A_71_P118389	0.0464991	0.00345197	0.673516	No
1485	A_71_P105616	0.0465344	0.00345429	0.673574	No
1486	A_71_P113579	0.0465799	0.00345662	0.673779	No
1487	A_71_P107258	0.0465814	0.00345894	0.673347	No
1488	A_71_P125178	0.0466096	0.00346127	0.673302	No
1489	A_71_P105532	0.0466408	0.0034636	0.6733	No
1490	A_71_P115546	0.0466408	0.00346592	0.672848	No
1491	A_71_P100260	0.0466882	0.00346825	0.67308	No
1492	A_71_P122288	0.0467041	0.00347057	0.672859	No
1493	A_71_P126217	0.0467262	0.0034729	0.672726	No
1494	A_71_P107376	0.0467262	0.00347523	0.672275	No
1495	A_71_P104247	0.0467665	0.00347755	0.672405	No
1496	A_71_P113106	0.0467833	0.00347988	0.672197	No
1497	A_71_P106591	0.0468242	0.00348221	0.672336	No
1498	A_71_P101503	0.0468242	0.00348453	0.671887	No
1499	A_71_P124595	0.0468494	0.00348686	0.6718	No
1500	A_71_P108353	0.046898	0.00348918	0.672048	No
1501	A_71_P121807	0.0469068	0.00349151	0.671727	No
1502	A_71_P122878	0.0469137	0.00349384	0.671378	No
1503	A_71_P112259	0.0469378	0.00349616	0.671276	No
1504	A_71_P123279	0.0470356	0.00349849	0.672228	No
1505	A_71_P124407	0.047037	0.00350081	0.671801	No
1506	A_71_P107014	0.0471027	0.00350314	0.672292	No
1507	A_71_P103161	0.0471237	0.00350547	0.672147	No
1508	A_71_P119373	0.0471871	0.00350779	0.672604	No
1509	A_71_P118525	0.0472051	0.00351012	0.672414	No
1510	A_71_P103279	0.0472204	0.00351244	0.672187	No
1511	A_71_P111270	0.0472648	0.00351477	0.672375	No
1512	A_71_P107556	0.0472892	0.0035171	0.672276	No
1513	A_71_P125403	0.0473521	0.00351942	0.672725	No
1514	A_71_P106218	0.0473555	0.00352175	0.67233	No
1515	A_71_P100480	0.0473849	0.00352408	0.672303	No
1516	A_71_P105843	0.0474442	0.0035264	0.672699	No
1517	A_71_P104572	0.0474706	0.00352873	0.67263	No
1518	A_71_P120635	0.0475093	0.00353105	0.672736	No
1519	A_71_P103668	0.0475547	0.00353338	0.672935	No
1520	A_71_P108157	0.0475593	0.00353571	0.672557	No
1521	A_71_P109986	0.0475661	0.00353803	0.672212	No
1522	A_71_P113383	0.0476573	0.00354036	0.673057	No
1523	A_71_P107920	0.0476573	0.00354268	0.672615	No
1524	A_71_P128639	0.0476573	0.00354501	0.672174	No
1525	A_71_P126532	0.0476881	0.00354734	0.672168	No
1526	A_71_P126840	0.0476997	0.00354966	0.67189	No
1527	A_71_P109589	0.0477048	0.00355199	0.671522	No
1528	A_71_P126031	0.0477068	0.00355431	0.671111	No
1529	A_71_P126552	0.0477152	0.00355664	0.670791	No
1530	A_71_P109731	0.0477422	0.00355897	0.670731	No
1531	A_71_P122691	0.0477654	0.00356129	0.670619	No
1532	A_71_P104462	0.0477854	0.00356362	0.670462	No
1533	A_71_P105247	0.0477895	0.00356595	0.670082	No
1534	A_71_P120094	0.0477895	0.00356827	0.669645	No
1535	A_71_P107103	0.0478274	0.0035706	0.66974	No
1536	A_71_P100970	0.0478274	0.00357292	0.669304	No
1537	A_71_P107461	0.0478274	0.00357525	0.668868	No
1538	A_71_P118144	0.0478274	0.00357758	0.668433	No
1539	A_71_P102033	0.0478706	0.0035799	0.668602	No
1540	A_71_P124110	0.0478958	0.00358223	0.66852	No
1541	A_71_P124406	0.0479085	0.00358455	0.668262	No
1542	A_71_P115304	0.0479268	0.00358688	0.668085	No
1543	A_71_P117460	0.047987	0.00358921	0.66849	No
1544	A_71_P100741	0.0480089	0.00359153	0.668363	No
1545	A_71_P111514	0.0480089	0.00359386	0.66793	No
1546	A_71_P117577	0.0480172	0.00359619	0.667613	No
1547	A_71_P119223	0.0480737	0.00359851	0.667967	No
1548	A_71_P121515	0.0480986	0.00360084	0.667881	No
1549	A_71_P100799	0.048157	0.00360316	0.66826	No
1550	A_71_P124689	0.0481823	0.00360549	0.668179	No
1551	A_71_P105582	0.048203	0.00360782	0.668035	No
1552	A_71_P100556	0.0482318	0.00361014	0.668004	No
1553	A_71_P100909	0.0482408	0.00361247	0.667699	No
1554	A_71_P107390	0.0482779	0.00361479	0.667782	No
1555	A_71_P106412	0.0483051	0.00361712	0.667728	No
1556	A_71_P109401	0.0483051	0.00361945	0.667299	No
1557	A_71_P104873	0.0483259	0.00362177	0.667159	No
1558	A_71_P108481	0.0483802	0.0036241	0.66748	No
1559	A_71_P112832	0.048396	0.00362642	0.667269	No
1560	A_71_P119698	0.048396	0.00362875	0.666841	No
1561	A_71_P111707	0.048396	0.00363108	0.666414	No
1562	A_71_P126055	0.0483982	0.0036334	0.666017	No
1563	A_71_P104293	0.0484202	0.00363573	0.665894	No
1564	A_71_P122002	0.0484263	0.00363806	0.665551	No
1565	A_71_P124904	0.0484292	0.00364038	0.665167	No
1566	A_71_P110594	0.0484573	0.00364271	0.665128	No
1567	A_71_P101534	0.0484619	0.00364503	0.664766	No
1568	A_71_P105538	0.0485119	0.00364736	0.665027	No
1569	A_71_P111304	0.0485162	0.00364969	0.664663	No
1570	A_71_P107970	0.0485686	0.00365201	0.664957	No
1571	A_71_P125138	0.0486085	0.00365434	0.665079	No
1572	A_71_P113000	0.0486176	0.00365666	0.664781	No
1573	A_71_P117434	0.0486552	0.00365899	0.664872	No
1574	A_71_P111242	0.0486614	0.00366132	0.664535	No
1575	A_71_P111828	0.0486996	0.00366364	0.664633	No
1576	A_71_P113728	0.048719	0.00366597	0.664476	No
1577	A_71_P106419	0.0487221	0.00366829	0.664098	No
1578	A_71_P109828	0.0487395	0.00367062	0.663914	No
1579	A_71_P109446	0.0487997	0.00367295	0.664313	No
1580	A_71_P102416	0.0488019	0.00367527	0.663922	No
1581	A_71_P103934	0.0488745	0.0036776	0.664489	No
1582	A_71_P111633	0.0488745	0.00367993	0.664069	No
1583	A_71_P127601	0.0488745	0.00368225	0.66365	No
1584	A_71_P112273	0.0488745	0.00368458	0.663231	No
1585	A_71_P103423	0.0488745	0.0036869	0.662812	No
1586	A_71_P117414	0.0490579	0.00368923	0.664879	No
1587	A_71_P120399	0.0490625	0.00369156	0.664523	No
1588	A_71_P100264	0.0490698	0.00369388	0.664204	No
1589	A_71_P119505	0.049091	0.00369621	0.664072	No
1590	A_71_P106838	0.0491142	0.00369853	0.663968	No
1591	A_71_P126763	0.0491341	0.00370086	0.66382	No
1592	A_71_P105256	0.0491435	0.00370319	0.663529	No
1593	A_71_P105310	0.0491643	0.00370551	0.663394	No
1594	A_71_P108341	0.0492338	0.00370784	0.663915	No
1595	A_71_P127646	0.0492942	0.00371017	0.664312	No
1596	A_71_P123693	0.0492942	0.00371249	0.663896	No
1597	A_71_P124123	0.0493063	0.00371482	0.663643	No
1598	A_71_P108621	0.0493126	0.00371714	0.663313	No
1599	A_71_P117307	0.0493327	0.00371947	0.663168	No
1600	A_71_P112908	0.0493669	0.0037218	0.663213	No
1601	A_71_P127253	0.0494287	0.00372412	0.663629	No
1602	A_71_P105428	0.0494304	0.00372645	0.663238	No
1603	A_71_P123649	0.0494356	0.00372877	0.662894	No
1604	A_71_P124940	0.049475	0.0037311	0.663008	No
1605	A_71_P108821	0.0494811	0.00373343	0.662677	No
1606	A_71_P103490	0.0495144	0.00373575	0.66271	No
1607	A_71_P100010	0.0495157	0.00373808	0.662315	No
1608	A_71_P105987	0.0495304	0.0037404	0.6621	No
1609	A_71_P126182	0.0495957	0.00374273	0.66256	No
1610	A_71_P126937	0.0496351	0.00374506	0.662675	No
1611	A_71_P101442	0.0496351	0.00374738	0.662263	No
1612	A_71_P111480	0.0496351	0.00374971	0.661853	No
1613	A_71_P112073	0.049683	0.00375204	0.662081	No
1614	A_71_P104926	0.0496866	0.00375436	0.661719	No
1615	A_71_P121025	0.0496903	0.00375669	0.661358	No
1616	A_71_P115187	0.0497901	0.00375901	0.662276	No
1617	A_71_P100404	0.0497995	0.00376134	0.661991	No
1618	A_71_P112343	0.0498401	0.00376367	0.662122	No
1619	A_71_P103293	0.0498697	0.00376599	0.662106	No
1620	A_71_P101822	0.0498886	0.00376832	0.661948	No
1621	A_71_P126852	0.0499392	0.00377064	0.66221	No
1622	A_71_P116016	0.0499424	0.00377297	0.661844	No
1623	A_71_P126194	0.0499487	0.0037753	0.661521	No
1624	A_71_P111359	0.0499526	0.00377762	0.661165	No
1625	A_71_P113799	0.0499684	0.00377995	0.660966	No
1626	A_71_P118207	0.0499917	0.00378227	0.660868	No
1627	A_71_P119586	0.0500013	0.0037846	0.660588	No
1628	A_71_P113192	0.0500013	0.00378693	0.660183	No
1629	A_71_P121606	0.050068	0.00378925	0.660657	No
1630	A_71_P128517	0.0500863	0.00379158	0.660494	No
1631	A_71_P119310	0.0501554	0.00379391	0.661	No
1632	A_71_P109453	0.0501554	0.00379623	0.660595	No
1633	A_71_P124525	0.0501887	0.00379856	0.660629	No
1634	A_71_P127178	0.0502329	0.00380088	0.660805	No
1635	A_71_P116190	0.0502329	0.00380321	0.660401	No
1636	A_71_P105243	0.0502329	0.00380554	0.659997	No
1637	A_71_P113573	0.0502675	0.00380786	0.660049	No
1638	A_71_P118186	0.0503439	0.00381019	0.660649	No
1639	A_71_P117842	0.0504606	0.00381251	0.661776	No
1640	A_71_P105162	0.0505587	0.00381484	0.662658	No
1641	A_71_P105528	0.0506331	0.00381717	0.663229	No
1642	A_71_P104229	0.050638	0.00381949	0.662889	No
1643	A_71_P106213	0.0507122	0.00382182	0.663456	No
1644	A_71_P108736	0.050735	0.00382415	0.663351	No
1645	A_71_P111576	0.0507601	0.00382647	0.663275	No
1646	A_71_P116124	0.0508013	0.0038288	0.663411	No
1647	A_71_P115246	0.0508213	0.00383112	0.663269	No
1648	A_71_P105878	0.0508213	0.00383345	0.662867	No
1649	A_71_P121225	0.0508213	0.00383578	0.662465	No
1650	A_71_P111061	0.0508685	0.0038381	0.662677	No
1651	A_71_P111106	0.0508691	0.00384043	0.662284	No
1652	A_71_P107161	0.0508897	0.00384275	0.662151	No
1653	A_71_P101244	0.0508912	0.00384508	0.661771	No
1654	A_71_P114753	0.0509095	0.00384741	0.661608	No
1655	A_71_P117738	0.0509407	0.00384973	0.661613	No
1656	A_71_P120096	0.0509567	0.00385206	0.661421	No
1657	A_71_P125709	0.050986	0.00385438	0.661403	No
1658	A_71_P121257	0.0509935	0.00385671	0.661101	No
1659	A_71_P108914	0.0510246	0.00385904	0.661105	No
1660	A_71_P124059	0.0510316	0.00386136	0.660798	No
1661	A_71_P122729	0.0510685	0.00386369	0.660877	No
1662	A_71_P101061	0.0510694	0.00386602	0.660492	No
1663	A_71_P108856	0.0511007	0.00386834	0.660499	No
1664	A_71_P115808	0.0511499	0.00387067	0.660738	No
1665	A_71_P117970	0.0511662	0.00387299	0.660551	No
1666	A_71_P107269	0.0512072	0.00387532	0.660684	No
1667	A_71_P120259	0.0512172	0.00387765	0.660416	No
1668	A_71_P125900	0.0512294	0.00387997	0.660178	No
1669	A_71_P117111	0.0512588	0.0038823	0.660161	No
1670	A_71_P122469	0.0512617	0.00388462	0.659803	No
1671	A_71_P120795	0.0512752	0.00388695	0.659581	No
1672	A_71_P119413	0.0513079	0.00388928	0.659607	No
1673	A_71_P110930	0.0513641	0.0038916	0.659935	No
1674	A_71_P111552	0.0514509	0.00389393	0.660655	No
1675	A_71_P118072	0.0515051	0.00389625	0.660957	No
1676	A_71_P126666	0.0515051	0.00389858	0.660563	No
1677	A_71_P104390	0.0515051	0.00390091	0.660169	No
1678	A_71_P102327	0.0515642	0.00390323	0.660532	No
1679	A_71_P122646	0.0515728	0.00390556	0.660249	No
1680	A_71_P123384	0.0515845	0.00390789	0.660005	No
1681	A_71_P108518	0.051612	0.00391021	0.659964	No
1682	A_71_P106511	0.0516515	0.00391254	0.660076	No
1683	A_71_P122994	0.0516585	0.00391486	0.659774	No
1684	A_71_P122194	0.05168	0.00391719	0.659656	No
1685	A_71_P104114	0.0517039	0.00391952	0.65957	No
1686	A_71_P128000	0.0517039	0.00392184	0.659179	No
1687	A_71_P124199	0.0517372	0.00392417	0.659212	No
1688	A_71_P113592	0.0517731	0.00392649	0.659278	No
1689	A_71_P106869	0.0517986	0.00392882	0.659213	No
1690	A_71_P100960	0.051815	0.00393115	0.659031	No
1691	A_71_P102467	0.0518348	0.00393347	0.658894	No
1692	A_71_P120194	0.0518739	0.0039358	0.659	No
1693	A_71_P113231	0.0519067	0.00393813	0.659028	No
1694	A_71_P114024	0.0519352	0.00394045	0.659	No
1695	A_71_P126793	0.0519713	0.00394278	0.65907	No
1696	A_71_P115917	0.0519779	0.0039451	0.658765	No
1697	A_71_P114032	0.0520209	0.00394743	0.658921	No
1698	A_71_P121825	0.052093	0.00394976	0.659446	No
1699	A_71_P115119	0.0521568	0.00395208	0.659864	No
1700	A_71_P108004	0.0521657	0.00395441	0.659589	No
1701	A_71_P117339	0.0521941	0.00395673	0.659561	No
1702	A_71_P113649	0.0522154	0.00395906	0.659442	No
1703	A_71_P108404	0.0522182	0.00396139	0.65909	No
1704	A_71_P124385	0.0522268	0.00396371	0.658812	No
1705	A_71_P109844	0.0522305	0.00396604	0.658472	No
1706	A_71_P100129	0.0522521	0.00396836	0.658358	No
1707	A_71_P114413	0.0522577	0.00397069	0.658044	No
1708	A_71_P114894	0.0522852	0.00397302	0.658004	No
1709	A_71_P117087	0.0523095	0.00397534	0.657924	No
1710	A_71_P110013	0.0523628	0.00397767	0.65821	No
1711	A_71_P102404	0.0523628	0.00398	0.657825	No
1712	A_71_P106754	0.0523786	0.00398232	0.657639	No
1713	A_71_P119146	0.0524275	0.00398465	0.657869	No
1714	A_71_P122183	0.0524939	0.00398697	0.658318	No
1715	A_71_P116856	0.0525024	0.0039893	0.65804	No
1716	A_71_P104718	0.0525332	0.00399163	0.658043	No
1717	A_71_P118029	0.0526383	0.00399395	0.658975	No
1718	A_71_P104268	0.0526506	0.00399628	0.658745	No
1719	A_71_P102925	0.0526866	0.0039986	0.658812	No
1720	A_71_P115615	0.0526944	0.00400093	0.658526	No
1721	A_71_P105128	0.0527211	0.00400326	0.658478	No
1722	A_71_P124746	0.0527391	0.00400558	0.658321	No
1723	A_71_P122368	0.0527993	0.00400791	0.658688	No
1724	A_71_P117712	0.0528141	0.00401023	0.658491	No
1725	A_71_P121300	0.0528312	0.00401256	0.658323	No
1726	A_71_P116037	0.052832	0.00401489	0.657951	No
1727	A_71_P105954	0.0528434	0.00401721	0.657712	No
1728	A_71_P105285	0.0528515	0.00401954	0.657433	No
1729	A_71_P103662	0.0528801	0.00402187	0.657407	No
1730	A_71_P111562	0.0529294	0.00402419	0.65764	No
1731	A_71_P108607	0.0529294	0.00402652	0.65726	No
1732	A_71_P121785	0.0529629	0.00402884	0.657296	No
1733	A_71_P101853	0.0529913	0.00403117	0.657269	No
1734	A_71_P110211	0.0530282	0.0040335	0.657348	No
1735	A_71_P106998	0.0530505	0.00403582	0.657245	No
1736	A_71_P124415	0.0530812	0.00403815	0.657247	No
1737	A_71_P110317	0.0532237	0.00404047	0.658631	No
1738	A_71_P106899	0.0532526	0.0040428	0.65861	No
1739	A_71_P112730	0.0532692	0.00404513	0.658437	No
1740	A_71_P114127	0.0533012	0.00404745	0.658454	No
1741	A_71_P102738	0.0533315	0.00404978	0.65845	No
1742	A_71_P113510	0.0533315	0.00405211	0.658072	No
1743	A_71_P117048	0.0533442	0.00405443	0.65785	No
1744	A_71_P125126	0.0533458	0.00405676	0.657493	No
1745	A_71_P125107	0.0533921	0.00405908	0.657686	No
1746	A_71_P116496	0.0534145	0.00406141	0.657585	No
1747	A_71_P109303	0.0534217	0.00406374	0.657298	No
1748	A_71_P115200	0.0534217	0.00406606	0.656922	No
1749	A_71_P120108	0.0535156	0.00406839	0.657701	No
1750	A_71_P106720	0.0535377	0.00407071	0.657596	No
1751	A_71_P116898	0.0535478	0.00407304	0.657344	No
1752	A_71_P120842	0.0535641	0.00407537	0.657169	No
1753	A_71_P128415	0.053583	0.00407769	0.657026	No
1754	A_71_P110220	0.0535936	0.00408002	0.656782	No
1755	A_71_P123449	0.0536195	0.00408234	0.656724	No
1756	A_71_P126514	0.0536713	0.00408467	0.656985	No
1757	A_71_P121848	0.0536764	0.004087	0.656673	No
1758	A_71_P121927	0.0537293	0.00408932	0.656946	No
1759	A_71_P118893	0.0537359	0.00409165	0.656653	No
1760	A_71_P104934	0.0537732	0.00409398	0.656736	No
1761	A_71_P111128	0.0537732	0.0040963	0.656363	No
1762	A_71_P119628	0.0539013	0.00409863	0.657553	No
1763	A_71_P105801	0.0539109	0.00410095	0.657298	No
1764	A_71_P124414	0.0539489	0.00410328	0.657388	No
1765	A_71_P103575	0.0540286	0.00410561	0.657985	No
1766	A_71_P106369	0.0540502	0.00410793	0.657876	No
1767	A_71_P107301	0.054064	0.00411026	0.657671	No
1768	A_71_P120421	0.0541203	0.00411258	0.657984	No
1769	A_71_P122583	0.0541676	0.00411491	0.658186	No
1770	A_71_P106620	0.0541776	0.00411724	0.657937	No
1771	A_71_P100935	0.0541776	0.00411956	0.657565	No
1772	A_71_P117666	0.0542142	0.00412189	0.657637	No
1773	A_71_P112712	0.0542401	0.00412421	0.657581	No
1774	A_71_P104512	0.0542581	0.00412654	0.657428	No
1775	A_71_P117182	0.0543001	0.00412887	0.657567	No
1776	A_71_P100044	0.0543035	0.00413119	0.657238	No
1777	A_71_P121374	0.0543514	0.00413352	0.657447	No
1778	A_71_P104074	0.054353	0.00413585	0.657097	No
1779	A_71_P127457	0.054353	0.00413817	0.656728	No
1780	A_71_P124091	0.0543616	0.0041405	0.656462	No
1781	A_71_P120321	0.0543625	0.00414282	0.656104	No
1782	A_71_P118564	0.0543845	0.00414515	0.656001	No
1783	A_71_P102699	0.0544344	0.00414748	0.656235	No
1784	A_71_P111860	0.0544878	0.0041498	0.656511	No
1785	A_71_P112823	0.0545181	0.00415213	0.656508	No
1786	A_71_P109024	0.0545256	0.00415445	0.65623	No
1787	A_71_P119696	0.0545451	0.00415678	0.656098	No
1788	A_71_P123943	0.0546735	0.00415911	0.657275	No
1789	A_71_P107598	0.054824	0.00416143	0.658716	No
1790	A_71_P104213	0.0548312	0.00416376	0.658434	No
1791	A_71_P101487	0.0548324	0.00416609	0.658081	No
1792	A_71_P111639	0.0548802	0.00416841	0.658286	No
1793	A_71_P107773	0.0548802	0.00417074	0.657919	No
1794	A_71_P111730	0.0548925	0.00417306	0.657701	No
1795	A_71_P104639	0.0549131	0.00417539	0.65758	No
1796	A_71_P122357	0.0549342	0.00417772	0.657466	No
1797	A_71_P117040	0.055003	0.00418004	0.657924	No
1798	A_71_P116658	0.0550099	0.00418237	0.657641	No
1799	A_71_P106575	0.0550263	0.00418469	0.657471	No
1800	A_71_P120534	0.0550321	0.00418702	0.657175	No
1801	A_71_P122315	0.0550362	0.00418935	0.656859	No
1802	A_71_P121264	0.0550416	0.00419167	0.656559	No
1803	A_71_P104007	0.0551002	0.004194	0.656893	No
1804	A_71_P104070	0.0551021	0.00419632	0.656552	No
1805	A_71_P104301	0.0551182	0.00419865	0.65638	No
1806	A_71_P108109	0.0551213	0.00420098	0.656054	No
1807	A_71_P123814	0.0551359	0.0042033	0.655864	No
1808	A_71_P119504	0.0551713	0.00420563	0.655922	No
1809	A_71_P113924	0.0552488	0.00420796	0.656481	No
1810	A_71_P105287	0.0552488	0.00421028	0.656118	No
1811	A_71_P101620	0.0552645	0.00421261	0.655941	No
1812	A_71_P121213	0.055284	0.00421493	0.655811	No
1813	A_71_P125478	0.0553539	0.00421726	0.656278	No
1814	A_71_P120320	0.0553566	0.00421959	0.655948	No
1815	A_71_P120964	0.0554432	0.00422191	0.656612	No
1816	A_71_P112413	0.055486	0.00422424	0.656758	No
1817	A_71_P117136	0.0555196	0.00422656	0.656793	No
1818	A_71_P112539	0.0555492	0.00422889	0.656782	No
1819	A_71_P114543	0.055574	0.00423122	0.656715	No
1820	A_71_P113386	0.0555991	0.00423354	0.65665	No
1821	A_71_P108617	0.0555991	0.00423587	0.656289	No
1822	A_71_P108355	0.0556204	0.00423819	0.65618	No
1823	A_71_P123226	0.0556441	0.00424052	0.6561	No
1824	A_71_P111314	0.0556544	0.00424285	0.655862	No
1825	A_71_P121171	0.0557013	0.00424517	0.656054	No
1826	A_71_P126158	0.0557126	0.0042475	0.655829	No
1827	A_71_P126414	0.0557376	0.00424983	0.655764	No
1828	A_71_P110573	0.0557805	0.00425215	0.655909	No
1829	A_71_P108139	0.0558159	0.00425448	0.655966	No
1830	A_71_P122390	0.0558457	0.0042568	0.655958	No
1831	A_71_P111710	0.0558457	0.00425913	0.6556	No
1832	A_71_P119379	0.0559031	0.00426146	0.655916	No
1833	A_71_P123587	0.0559687	0.00426378	0.656327	No
1834	A_71_P125575	0.0559761	0.00426611	0.656055	No
1835	A_71_P113890	0.056006	0.00426843	0.656048	No
1836	A_71_P120173	0.0560755	0.00427076	0.656505	No
1837	A_71_P120201	0.0560929	0.00427309	0.656351	No
1838	A_71_P117420	0.0561446	0.00427541	0.656598	No
1839	A_71_P114783	0.0562063	0.00427774	0.656963	No
1840	A_71_P114840	0.056216	0.00428007	0.656719	No
1841	A_71_P108273	0.0562349	0.00428239	0.656583	No
1842	A_71_P115948	0.0562367	0.00428472	0.656247	No
1843	A_71_P126523	0.0562954	0.00428704	0.656576	No
1844	A_71_P111239	0.0563269	0.00428937	0.656587	No
1845	A_71_P100645	0.0563346	0.0042917	0.65632	No
1846	A_71_P124587	0.0563371	0.00429402	0.655994	No
1847	A_71_P107810	0.0563443	0.00429635	0.655723	No
1848	A_71_P101467	0.0564203	0.00429867	0.656252	No
1849	A_71_P120070	0.0565492	0.004301	0.657395	No
1850	A_71_P115235	0.0565528	0.00430333	0.657083	No
1851	A_71_P119266	0.0565791	0.00430565	0.657032	No
1852	A_71_P107604	0.0565791	0.00430798	0.656678	No
1853	A_71_P119491	0.0565791	0.0043103	0.656323	No
1854	A_71_P100666	0.0566033	0.00431263	0.65625	No
1855	A_71_P111661	0.0566092	0.00431496	0.655965	No
1856	A_71_P113048	0.0566169	0.00431728	0.6557	No
1857	A_71_P104046	0.0566189	0.00431961	0.65537	No
1858	A_71_P121748	0.0566254	0.00432194	0.655093	No
1859	A_71_P119924	0.0566289	0.00432426	0.654781	No
1860	A_71_P116097	0.0566596	0.00432659	0.654784	No
1861	A_71_P102110	0.0567119	0.00432891	0.655036	No
1862	A_71_P103067	0.0567208	0.00433124	0.654787	No
1863	A_71_P122682	0.0567232	0.00433357	0.654464	No
1864	A_71_P115529	0.0567232	0.00433589	0.654113	No
1865	A_71_P108596	0.0567267	0.00433822	0.653802	No
1866	A_71_P101638	0.0567295	0.00434054	0.653484	No
1867	A_71_P113577	0.0567345	0.00434287	0.653192	No
1868	A_71_P123497	0.0567429	0.0043452	0.652938	No
1869	A_71_P101535	0.0567478	0.00434752	0.652645	No
1870	A_71_P113965	0.0567654	0.00434985	0.652499	No
1871	A_71_P105636	0.0567824	0.00435217	0.652345	No
1872	A_71_P123199	0.0567824	0.0043545	0.651997	No
1873	A_71_P121238	0.0568028	0.00435683	0.651883	No
1874	A_71_P120314	0.0568253	0.00435915	0.651793	No
1875	A_71_P100595	0.05683	0.00436148	0.651499	No
1876	A_71_P100313	0.0569035	0.00436381	0.651994	No
1877	A_71_P103694	0.0569734	0.00436613	0.652447	No
1878	A_71_P103443	0.0569799	0.00436846	0.652174	No
1879	A_71_P118570	0.0570284	0.00437078	0.652382	No
1880	A_71_P125309	0.0570321	0.00437311	0.652078	No
1881	A_71_P113256	0.0570573	0.00437544	0.652018	No
1882	A_71_P120968	0.0570709	0.00437776	0.651827	No
1883	A_71_P100787	0.0570727	0.00438009	0.651501	No
1884	A_71_P121822	0.0571013	0.00438241	0.651482	No
1885	A_71_P109928	0.0571084	0.00438474	0.651218	No
1886	A_71_P119871	0.0571222	0.00438707	0.65103	No
1887	A_71_P105635	0.0571256	0.00438939	0.650723	No
1888	A_71_P111664	0.0571332	0.00439172	0.650465	No
1889	A_71_P110559	0.0571602	0.00439405	0.650428	No
1890	A_71_P124732	0.0571718	0.00439637	0.650215	No
1891	A_71_P123068	0.0571718	0.0043987	0.649871	No
1892	A_71_P124844	0.0571987	0.00440102	0.649834	No
1893	A_71_P118778	0.057205	0.00440335	0.649563	No
1894	A_71_P106791	0.0572297	0.00440568	0.6495	No
1895	A_71_P105702	0.0572454	0.004408	0.649334	No
1896	A_71_P110615	0.0572454	0.00441033	0.648992	No
1897	A_71_P105515	0.0572657	0.00441265	0.64888	No
1898	A_71_P126616	0.0572843	0.00441498	0.648749	No
1899	A_71_P105134	0.0572901	0.00441731	0.648474	No
1900	A_71_P120681	0.0573172	0.00441963	0.648439	No
1901	A_71_P105557	0.0573582	0.00442196	0.648561	No
1902	A_71_P110635	0.0574495	0.00442428	0.649252	No
1903	A_71_P123143	0.0574561	0.00442661	0.648986	No
1904	A_71_P104307	0.0574849	0.00442894	0.648969	No
1905	A_71_P125867	0.0575053	0.00443126	0.648859	No
1906	A_71_P110235	0.0575079	0.00443359	0.648548	No
1907	A_71_P106286	0.0575558	0.00443592	0.648747	No
1908	A_71_P112853	0.0576085	0.00443824	0.649001	No
1909	A_71_P105968	0.0576392	0.00444057	0.649008	No
1910	A_71_P117257	0.0576616	0.00444289	0.648919	No
1911	A_71_P116339	0.0577159	0.00444522	0.64919	No
1912	A_71_P108942	0.0577159	0.00444755	0.648851	No
1913	A_71_P102678	0.0577159	0.00444987	0.648512	No
1914	A_71_P109075	0.0577159	0.0044522	0.648173	No
1915	A_71_P115651	0.0577159	0.00445452	0.647834	No
1916	A_71_P108586	0.0577159	0.00445685	0.647496	No
1917	A_71_P120747	0.0577159	0.00445918	0.647158	No
1918	A_71_P120741	0.0577159	0.0044615	0.646821	No
1919	A_71_P119450	0.0578389	0.00446383	0.647862	No
1920	A_71_P118455	0.0578579	0.00446615	0.647737	No
1921	A_71_P112801	0.0578582	0.00446848	0.647404	No
1922	A_71_P108562	0.0578996	0.00447081	0.647529	No
1923	A_71_P125576	0.0579372	0.00447313	0.647613	No
1924	A_71_P117829	0.0580698	0.00447546	0.648758	No
1925	A_71_P110989	0.0580739	0.00447779	0.648466	No
1926	A_71_P109501	0.058091	0.00448011	0.648321	No
1927	A_71_P104986	0.058145	0.00448244	0.648587	No
1928	A_71_P106604	0.0581464	0.00448476	0.648266	No
1929	A_71_P100468	0.0581634	0.00448709	0.64812	No
1930	A_71_P117748	0.0582424	0.00448942	0.648664	No
1931	A_71_P109728	0.0582581	0.00449174	0.648502	No
1932	A_71_P107328	0.0582632	0.00449407	0.648223	No
1933	A_71_P118101	0.0583252	0.00449639	0.648578	No
1934	A_71_P105395	0.0583364	0.00449872	0.648366	No
1935	A_71_P113251	0.0583644	0.00450105	0.648343	No
1936	A_71_P108838	0.0583756	0.00450337	0.648132	No
1937	A_71_P107693	0.0584711	0.0045057	0.648857	No
1938	A_71_P106785	0.058485	0.00450803	0.648676	No
1939	A_71_P123739	0.0584897	0.00451035	0.648394	No
1940	A_71_P101156	0.0584994	0.00451268	0.648167	No
1941	A_71_P123478	0.05853	0.004515	0.648172	No
1942	A_71_P120760	0.0586068	0.00451733	0.648688	No
1943	A_71_P114348	0.0586115	0.00451966	0.648406	No
1944	A_71_P120398	0.058614	0.00452198	0.648101	No
1945	A_71_P116606	0.0586567	0.00452431	0.64824	No
1946	A_71_P107468	0.0586805	0.00452663	0.648169	No
1947	A_71_P116823	0.0586805	0.00452896	0.647836	No
1948	A_71_P121832	0.0587438	0.00453129	0.648202	No
1949	A_71_P114065	0.0587523	0.00453361	0.647963	No
1950	A_71_P118484	0.0587552	0.00453594	0.647663	No
1951	A_71_P127478	0.0587609	0.00453826	0.647394	No
1952	A_71_P103948	0.0587715	0.00454059	0.647179	No
1953	A_71_P114650	0.0587787	0.00454292	0.646927	No
1954	A_71_P116243	0.0587787	0.00454524	0.646596	No
1955	A_71_P123098	0.0587871	0.00454757	0.646357	No
1956	A_71_P101989	0.0588666	0.0045499	0.6469	No
1957	A_71_P123451	0.0588992	0.00455222	0.646928	No
1958	A_71_P126811	0.058942	0.00455455	0.647067	No
1959	A_71_P109450	0.0589761	0.00455687	0.647112	No
1960	A_71_P111021	0.0590005	0.0045592	0.647049	No
1961	A_71_P126295	0.0590227	0.00456153	0.646962	No
1962	A_71_P107455	0.0590266	0.00456385	0.646675	No
1963	A_71_P105951	0.0590881	0.00456618	0.647019	No
1964	A_71_P123945	0.0590946	0.0045685	0.646761	No
1965	A_71_P101579	0.0591291	0.00457083	0.646809	No
1966	A_71_P100847	0.0591333	0.00457316	0.646526	No
1967	A_71_P106445	0.0591701	0.00457548	0.646599	No
1968	A_71_P125375	0.0592845	0.00457781	0.647521	No
1969	A_71_P123652	0.0593131	0.00458013	0.647504	No
1970	A_71_P127251	0.0593249	0.00458246	0.647303	No
1971	A_71_P101707	0.0594353	0.00458479	0.64818	No
1972	A_71_P118881	0.0594496	0.00458711	0.648007	No
1973	A_71_P122832	0.0594715	0.00458944	0.647916	No
1974	A_71_P103912	0.0595092	0.00459177	0.647999	No
1975	A_71_P126985	0.0595202	0.00459409	0.647791	No
1976	A_71_P104122	0.0595275	0.00459642	0.647542	No
1977	A_71_P109783	0.0596181	0.00459874	0.6482	No
1978	A_71_P104914	0.0596636	0.00460107	0.648367	No
1979	A_71_P114612	0.0597044	0.0046034	0.648482	No
1980	A_71_P110276	0.0597346	0.00460572	0.648483	No
1981	A_71_P126917	0.0597494	0.00460805	0.648316	No
1982	A_71_P115322	0.0597627	0.00461037	0.648133	No
1983	A_71_P111647	0.0597653	0.0046127	0.647834	No
1984	A_71_P111516	0.0597745	0.00461503	0.647607	No
1985	A_71_P125885	0.0598159	0.00461735	0.647729	No
1986	A_71_P111036	0.0598265	0.00461968	0.647518	No
1987	A_71_P127336	0.0598265	0.00462201	0.647192	No
1988	A_71_P128372	0.0598412	0.00462433	0.647025	No
1989	A_71_P109431	0.059908	0.00462666	0.647422	No
1990	A_71_P117199	0.0599893	0.00462898	0.647975	No
1991	A_71_P123302	0.0599901	0.00463131	0.647658	No
1992	A_71_P100175	0.0599997	0.00463364	0.647437	No
1993	A_71_P121328	0.0600177	0.00463596	0.647306	No
1994	A_71_P113980	0.0600421	0.00463829	0.647244	No
1995	A_71_P108027	0.0600639	0.00464061	0.647155	No
1996	A_71_P111243	0.0600926	0.00464294	0.647139	No
1997	A_71_P117363	0.0600983	0.00464527	0.646876	No
1998	A_71_P111116	0.0601319	0.00464759	0.646914	No
[truncated: 19,497 more rows]

## Sheet: Table S3
Table S3: GO-based functional annotation of light- and dark-nitrate DEGs by Expath 2.0.
	GO enrichment analyses of light-nitrate data								GO enrichment analyses of dark-nitrate data
	GO ID	GO term	GO category	Hit number(Query)	Percentage in query	p-value			GO ID	GO term	GO category	Hit number(Query)	Percentage in query	p-value
	GO:0042128	nitrate assimilation	Biological process	3	1.31	2.69e-05			GO:0055114	oxidation-reduction process	Biological process	33	18.33	1.86e-06
	GO:0055114	oxidation-reduction process	Biological process	35	15.28	5.64e-05			GO:0006979	response to oxidative stress	Biological process	10	5.56	0.000234
	GO:0071941	nitrogen cycle metabolic process	Biological process	3	1.31	0.00011			GO:0009610	response to symbiotic fungus	Biological process	3	1.67	0.000343
	GO:0060774	auxin mediated signaling pathway involved in phyllotactic patterning	Biological process	2	0.87	0.000124			GO:0009051	pentose-phosphate shunt, oxidative branch	Biological process	2	1.11	0.000455
	GO:0006567	threonine catabolic process	Biological process	2	0.87	0.00037			GO:0008152	metabolic process	Biological process	25	13.89	0.000586
	GO:0060772	leaf phyllotactic patterning	Biological process	2	0.87	0.00037			GO:0006950	response to stress	Biological process	35	19.44	0.000806
	GO:0060771	phyllotactic patterning	Biological process	2	0.87	0.00037			GO:0009738	abscisic acid-activated signaling pathway	Biological process	4	2.22	0.00203
	GO:0009610	response to symbiotic fungus	Biological process	3	1.31	0.000693			GO:0046482	para-aminobenzoic acid metabolic process	Biological process	2	1.11	0.0033
	GO:0006809	nitric oxide biosynthetic process	Biological process	2	0.87	0.000735			GO:0003333	amino acid transmembrane transport	Biological process	3	1.67	0.00519
	GO:0055085	transmembrane transport	Biological process	19	8.3	0.000751			GO:0006006	glucose metabolic process	Biological process	2	1.11	0.00562
	GO:0080024	indolebutyric acid metabolic process	Biological process	2	0.87	0.00122			GO:0046686	response to cadmium ion	Biological process	9	5	0.02
	GO:0080167	response to karrikin	Biological process	7	3.06	0.00151			GO:0006857	oligopeptide transport	Biological process	2	1.11	0.02
	GO:0006598	polyamine catabolic process	Biological process	2	0.87	0.00252			GO:0010167	response to nitrate	Biological process	2	1.11	0.02
	GO:0009738	abscisic acid-activated signaling pathway	Biological process	4	1.75	0.00482			GO:0016070	RNA metabolic process	Biological process	2	1.11	0.03
	GO:0006979	response to oxidative stress	Biological process	9	3.93	0.00514			GO:0015706	nitrate transport	Biological process	2	1.11	0.03
	GO:0046482	para-aminobenzoic acid metabolic process	Biological process	2	0.87	0.00527			GO:0042546	cell wall biogenesis	Biological process	2	1.11	0.03
	GO:0009617	response to bacterium	Biological process	4	1.75	0.01			GO:0044267	cellular protein metabolic process	Biological process	2	1.11	0.03
	GO:0022900	electron transport chain	Biological process	2	0.87	0.02			GO:0009414	response to water deprivation	Biological process	5	2.78	0.04
	GO:0052544	defense response by callose deposition in cell wall	Biological process	2	0.87	0.02			GO:0009733	response to auxin	Biological process	4	2.22	0.05
	GO:0009620	response to fungus	Biological process	3	1.31	0.02			GO:0009651	response to salt stress	Biological process	8	4.44	0.05
	GO:0008150	biological_process	Biological process	181	79.04	0.02			GO:0005975	carbohydrate metabolic process	Biological process	16	8.89	0.06
	GO:0010119	regulation of stomatal movement	Biological process	3	1.31	0.02			GO:0009737	response to abscisic acid	Biological process	6	3.33	0.07
	GO:0006810	transport	Biological process	33	14.41	0.03			GO:0009416	response to light stimulus	Biological process	3	1.67	0.07
	GO:0006950	response to stress	Biological process	35	15.28	0.04			GO:0006952	defense response	Biological process	7	3.89	0.07
	GO:0009624	response to nematode	Biological process	4	1.75	0.04			GO:0008150	biological_process	Biological process	140	77.78	0.09
	GO:0010167	response to nitrate	Biological process	2	0.87	0.04			GO:0006098	pentose-phosphate shunt	Biological process	3	1.67	0.09
	GO:0006312	mitotic recombination	Biological process	2	0.87	0.04			GO:0001510	RNA methylation	Biological process	2	1.11	0.09
	GO:0009788	negative regulation of abscisic acid-activated signaling pathway	Biological process	2	0.87	0.04			GO:0010200	response to chitin	Biological process	2	1.11	0.14
	GO:0006633	fatty acid biosynthetic process	Biological process	4	1.75	0.04			GO:0080167	response to karrikin	Biological process	3	1.67	0.15
	GO:0042631	cellular response to water deprivation	Biological process	2	0.87	0.05			GO:0016036	cellular response to phosphate starvation	Biological process	2	1.11	0.15
	GO:0016036	cellular response to phosphate starvation	Biological process	3	1.31	0.06			GO:0009617	response to bacterium	Biological process	2	1.11	0.15
	GO:0042744	hydrogen peroxide catabolic process	Biological process	2	0.87	0.06			GO:0009744	response to sucrose	Biological process	2	1.11	0.15
	GO:0010466	negative regulation of peptidase activity	Biological process	2	0.87	0.06			GO:0008652	cellular amino acid biosynthetic process	Biological process	2	1.11	0.17
	GO:0031408	oxylipin biosynthetic process	Biological process	2	0.87	0.06			GO:0006364	rRNA processing	Biological process	3	1.67	0.19
	GO:0003333	amino acid transmembrane transport	Biological process	2	0.87	0.07			GO:0009723	response to ethylene	Biological process	2	1.11	0.19
	GO:0009414	response to water deprivation	Biological process	5	2.18	0.09			GO:0006520	cellular amino acid metabolic process	Biological process	7	3.89	0.19
	GO:0006470	protein dephosphorylation	Biological process	3	1.31	0.09			GO:0051186	cofactor metabolic process	Biological process	5	2.78	0.2
	GO:0008033	tRNA processing	Biological process	2	0.87	0.1			GO:0055085	transmembrane transport	Biological process	9	5	0.21
	GO:0042545	cell wall modification	Biological process	2	0.87	0.13			GO:0009611	response to wounding	Biological process	3	1.67	0.21
	GO:0006631	fatty acid metabolic process	Biological process	2	0.87	0.13			GO:0009860	pollen tube growth	Biological process	2	1.11	0.22
	GO:0009553	embryo sac development	Biological process	2	0.87	0.14			GO:0006096	glycolytic process	Biological process	2	1.11	0.22
	GO:0009560	embryo sac egg cell differentiation	Biological process	2	0.87	0.14			GO:0046777	protein autophosphorylation	Biological process	2	1.11	0.24
	GO:0006396	RNA processing	Biological process	3	1.31	0.15			GO:0006633	fatty acid biosynthetic process	Biological process	2	1.11	0.27
	GO:0044281	small molecule metabolic process	Biological process	25	10.92	0.16			GO:0045454	cell redox homeostasis	Biological process	2	1.11	0.3
	GO:0007131	reciprocal meiotic recombination	Biological process	2	0.87	0.17			GO:0016567	protein ubiquitination	Biological process	3	1.67	0.31
	GO:0009845	seed germination	Biological process	2	0.87	0.17			GO:0042254	ribosome biogenesis	Biological process	3	1.67	0.34
	GO:0016117	carotenoid biosynthetic process	Biological process	2	0.87	0.18			GO:0010228	vegetative to reproductive phase transition of meristem	Biological process	2	1.11	0.35
	GO:0009555	pollen development	Biological process	3	1.31	0.19			GO:0032259	methylation	Biological process	3	1.67	0.36
	GO:0000902	cell morphogenesis	Biological process	4	1.75	0.22			GO:0016020	membrane	Cellular component	37	20.56	0.00369
	GO:0035556	intracellular signal transduction	Biological process	2	0.87	0.23			GO:0000151	ubiquitin ligase complex	Cellular component	3	1.67	0.04
	GO:0009409	response to cold	Biological process	5	2.18	0.23			GO:0016021	integral component of membrane	Cellular component	20	11.11	0.12
	GO:0006399	tRNA metabolic process	Biological process	3	1.31	0.24			GO:0000139	Golgi membrane	Cellular component	2	1.11	0.16
	GO:0006520	cellular amino acid metabolic process	Biological process	8	3.49	0.25			GO:0005829	cytosol	Cellular component	14	7.78	0.31
	GO:0006970	response to osmotic stress	Biological process	2	0.87	0.26			GO:0005886	plasma membrane	Cellular component	21	11.67	0.34
	GO:0006355	regulation of transcription, DNA-templated	Biological process	16	6.99	0.28			GO:0009505	plant-type cell wall	Cellular component	3	1.67	0.36
	GO:0032259	methylation	Biological process	4	1.75	0.29			GO:0005618	cell wall	Cellular component	7	3.89	0.4
	GO:0009737	response to abscisic acid	Biological process	5	2.18	0.3			GO:0009506	plasmodesma	Cellular component	6	3.33	0.41
	GO:0008152	metabolic process	Biological process	18	7.86	0.31			GO:0030312	external encapsulating structure	Cellular component	6	3.33	0.46
	GO:0071554	cell wall organization or biogenesis	Biological process	5	2.18	0.31			GO:0005773	vacuole	Cellular component	7	3.89	0.46
	GO:0006790	sulfur compound metabolic process	Biological process	4	1.75	0.32			GO:0005634	nucleus	Cellular component	23	12.78	0.46
	GO:0006812	cation transport	Biological process	2	0.87	0.32			GO:0005730	nucleolus	Cellular component	4	2.22	0.47
	GO:0009611	response to wounding	Biological process	3	1.31	0.33			GO:0005575	cellular_component	Cellular component	86	47.78	0.49
	GO:0009416	response to light stimulus	Biological process	2	0.87	0.34			GO:0016491	oxidoreductase activity	Molecular function	35	19.44	1.09e-06
	GO:0005975	carbohydrate metabolic process	Biological process	15	6.55	0.34			GO:0004601	peroxidase activity	Molecular function	9	5	2.51e-05
	GO:0006913	nucleocytoplasmic transport	Biological process	2	0.87	0.34			GO:0020037	heme binding	Molecular function	15	8.33	8.68e-05
	GO:0048364	root development	Biological process	2	0.87	0.35			GO:0004568	chitinase activity	Molecular function	4	2.22	0.000115
	GO:0051186	cofactor metabolic process	Biological process	5	2.18	0.35			GO:0004345	glucose-6-phosphate dehydrogenase activity	Molecular function	2	1.11	0.000754
	GO:0009056	catabolic process	Biological process	16	6.99	0.36			GO:0016624	oxidoreductase activity, acting on the aldehyde or oxo group of donors, disulfide as acceptor	Molecular function	2	1.11	0.00112
	GO:0019748	secondary metabolic process	Biological process	3	1.31	0.38			GO:0050661	NADP binding	Molecular function	4	2.22	0.00121
	GO:0043086	negative regulation of catalytic activity	Biological process	2	0.87	0.41			GO:0015171	amino acid transmembrane transporter activity	Molecular function	3	1.67	0.00416
	GO:0006351	transcription, DNA-templated	Biological process	8	3.49	0.41			GO:0016747	transferase activity, transferring acyl groups other than amino-acyl groups	Molecular function	6	3.33	0.00481
	GO:0048646	anatomical structure formation involved in morphogenesis	Biological process	2	0.87	0.43			GO:0010333	terpene synthase activity	Molecular function	3	1.67	0.00483
	GO:0050832	defense response to fungus	Biological process	2	0.87	0.44			GO:0008107	galactoside 2-alpha-L-fucosyltransferase activity	Molecular function	2	1.11	0.01
	GO:0016567	protein ubiquitination	Biological process	3	1.31	0.46			GO:0005506	iron ion binding	Molecular function	9	5	0.02
	GO:0034641	cellular nitrogen compound metabolic process	Biological process	32	13.97	0.47			GO:0046872	metal ion binding	Molecular function	27	15	0.03
	GO:0006629	lipid metabolic process	Biological process	12	5.24	0.48			GO:0000287	magnesium ion binding	Molecular function	4	2.22	0.03
	GO:0005575	cellular_component	Cellular component	132	57.64	0.00111			GO:0017111	nucleoside-triphosphatase activity	Molecular function	6	3.33	0.04
	GO:0042651	thylakoid membrane	Cellular component	2	0.87	0.02			GO:0030554	adenyl nucleotide binding	Molecular function	2	1.11	0.04
	GO:0005623	cell	Cellular component	104	45.41	0.02			GO:0051213	dioxygenase activity	Molecular function	2	1.11	0.06
	GO:0009705	plant-type vacuole membrane	Cellular component	3	1.31	0.04			GO:0050897	cobalt ion binding	Molecular function	2	1.11	0.07
	GO:0016021	integral component of membrane	Cellular component	26	11.35	0.07			GO:0016706	oxidoreductase activity, acting on paired donors, with incorporation or reduction of molecular oxygen, 2-oxoglutarate as one donor, and incorporation of one atom each of oxygen into both donors	Molecular function	3	1.67	0.07
	GO:0005634	nucleus	Cellular component	36	15.72	0.08			GO:0004190	aspartic-type endopeptidase activity	Molecular function	3	1.67	0.07
	GO:0009570	chloroplast stroma	Cellular component	10	4.37	0.08			GO:0016740	transferase activity	Molecular function	17	9.44	0.08
	GO:0005759	mitochondrial matrix	Cellular component	2	0.87	0.1			GO:0009055	electron carrier activity	Molecular function	8	4.44	0.08
	GO:0009706	chloroplast inner membrane	Cellular component	2	0.87	0.1			GO:0016757	transferase activity, transferring glycosyl groups	Molecular function	9	5	0.08
	GO:0016020	membrane	Cellular component	37	16.16	0.11			GO:0016746	transferase activity, transferring acyl groups	Molecular function	6	3.33	0.1
	GO:0043226	organelle	Cellular component	74	32.31	0.12			GO:0016765	transferase activity, transferring alkyl or aryl (other than methyl) groups	Molecular function	2	1.11	0.1
	GO:0005576	extracellular region	Cellular component	10	4.37	0.13			GO:0004553	hydrolase activity, hydrolyzing O-glycosyl compounds	Molecular function	5	2.78	0.11
	GO:0030312	external encapsulating structure	Cellular component	10	4.37	0.15			GO:0016787	hydrolase activity	Molecular function	17	9.44	0.11
	GO:0005622	intracellular	Cellular component	84	36.68	0.17			GO:0004497	monooxygenase activity	Molecular function	5	2.78	0.14
	GO:0005743	mitochondrial inner membrane	Cellular component	2	0.87	0.18			GO:0016616	oxidoreductase activity, acting on the CH-OH group of donors, NAD or NADP as acceptor	Molecular function	2	1.11	0.19
	GO:0005618	cell wall	Cellular component	10	4.37	0.24			GO:0016705	oxidoreductase activity, acting on paired donors, with incorporation or reduction of molecular oxygen	Molecular function	5	2.78	0.22
	GO:0048046	apoplast	Cellular component	6	2.62	0.28			GO:0004842	ubiquitin-protein transferase activity	Molecular function	3	1.67	0.22
	GO:0009536	plastid	Cellular component	22	9.61	0.38			GO:0008026	ATP-dependent helicase activity	Molecular function	2	1.11	0.23
	GO:0005739	mitochondrion	Cellular component	10	4.37	0.4			GO:0043167	ion binding	Molecular function	61	33.89	0.23
	GO:0005773	vacuole	Cellular component	9	3.93	0.43			GO:0003674	molecular_function	Molecular function	160	88.89	0.26
	GO:0004601	peroxidase activity	Molecular function	9	3.93	0.000161			GO:0008168	methyltransferase activity	Molecular function	4	2.22	0.27
	GO:0016491	oxidoreductase activity	Molecular function	35	15.28	0.00022			GO:0016829	lyase activity	Molecular function	4	2.22	0.29
	GO:0009703	nitrate reductase (NADH) activity	Molecular function	2	0.87	0.00037			GO:0003824	catalytic activity	Molecular function	14	7.78	0.3
	GO:0008940	nitrate reductase activity	Molecular function	2	0.87	0.00037			GO:0016874	ligase activity	Molecular function	5	2.78	0.3
	GO:0046857	oxidoreductase activity, acting on other nitrogenous compounds as donors, with NAD or NADP as acceptor	Molecular function	2	0.87	0.00037			GO:0016853	isomerase activity	Molecular function	3	1.67	0.32
	GO:0043546	molybdopterin cofactor binding	Molecular function	2	0.87	0.000735			GO:0022857	transmembrane transporter activity	Molecular function	8	4.44	0.32
	GO:0046592	polyamine oxidase activity	Molecular function	2	0.87	0.00122			GO:0005488	binding	Molecular function	4	2.22	0.33
	GO:0051537	2 iron, 2 sulfur cluster binding	Molecular function	4	1.75	0.00186			GO:0005215	transporter activity	Molecular function	4	2.22	0.34
	GO:0046983	protein dimerization activity	Molecular function	11	4.8	0.00257			GO:0050660	flavin adenine dinucleotide binding	Molecular function	2	1.11	0.35
	GO:0020037	heme binding	Molecular function	14	6.11	0.00309			GO:0016798	hydrolase activity, acting on glycosyl bonds	Molecular function	5	2.78	0.37
	GO:0030151	molybdenum ion binding	Molecular function	2	0.87	0.00425			GO:0003682	chromatin binding	Molecular function	3	1.67	0.44
	GO:0030554	adenyl nucleotide binding	Molecular function	3	1.31	0.00693			GO:0003676	nucleic acid binding	Molecular function	8	4.44	0.49
	GO:0051536	iron-sulfur cluster binding	Molecular function	5	2.18	0.00733			GO:0004386	helicase activity	Molecular function	2	1.11	0.49
	GO:0000976	transcription regulatory region sequence-specific DNA binding	Molecular function	2	0.87	0.01
	GO:0046872	metal ion binding	Molecular function	34	14.85	0.02
	GO:0050660	flavin adenine dinucleotide binding	Molecular function	5	2.18	0.02
	GO:0050661	NADP binding	Molecular function	3	1.31	0.02
	GO:0003697	single-stranded DNA binding	Molecular function	2	0.87	0.03
	GO:0005215	transporter activity	Molecular function	8	3.49	0.04
	GO:0004568	chitinase activity	Molecular function	2	0.87	0.04
	GO:0005507	copper ion binding	Molecular function	7	3.06	0.05
	GO:0004722	protein serine/threonine phosphatase activity	Molecular function	3	1.31	0.05
	GO:0005216	ion channel activity	Molecular function	2	0.87	0.05
	GO:0051539	4 iron, 4 sulfur cluster binding	Molecular function	2	0.87	0.06
	GO:0030414	peptidase inhibitor activity	Molecular function	2	0.87	0.06
	GO:0015171	amino acid transmembrane transporter activity	Molecular function	2	0.87	0.06
	GO:0008171	O-methyltransferase activity	Molecular function	2	0.87	0.07
	GO:0022857	transmembrane transporter activity	Molecular function	13	5.68	0.07
	GO:0045330	aspartyl esterase activity	Molecular function	2	0.87	0.07
	GO:0004867	serine-type endopeptidase inhibitor activity	Molecular function	2	0.87	0.09
	GO:0051213	dioxygenase activity	Molecular function	2	0.87	0.09
	GO:0004553	hydrolase activity, hydrolyzing O-glycosyl compounds	Molecular function	6	2.62	0.1
	GO:0001071	nucleic acid binding transcription factor activity	Molecular function	11	4.8	0.1
	GO:0003700	sequence-specific DNA binding transcription factor activity	Molecular function	11	4.8	0.1
	GO:0004721	phosphoprotein phosphatase activity	Molecular function	3	1.31	0.12
	GO:0016757	transferase activity, transferring glycosyl groups	Molecular function	10	4.37	0.13
	GO:0022891	substrate-specific transmembrane transporter activity	Molecular function	2	0.87	0.14
	GO:0003824	catalytic activity	Molecular function	19	8.3	0.18
	GO:0003674	molecular_function	Molecular function	204	89.08	0.2
	GO:0009055	electron carrier activity	Molecular function	8	3.49	0.21
	GO:0016758	transferase activity, transferring hexosyl groups	Molecular function	4	1.75	0.21
	GO:0008236	serine-type peptidase activity	Molecular function	2	0.87	0.25
	GO:0016798	hydrolase activity, acting on glycosyl bonds	Molecular function	7	3.06	0.25
	GO:0030599	pectinesterase activity	Molecular function	2	0.87	0.27
	GO:0043167	ion binding	Molecular function	76	33.19	0.27
	GO:0003677	DNA binding	Molecular function	23	10.04	0.29
	GO:0016747	transferase activity, transferring acyl groups other than amino-acyl groups	Molecular function	3	1.31	0.32
	GO:0016740	transferase activity	Molecular function	17	7.42	0.32
	GO:0016791	phosphatase activity	Molecular function	4	1.75	0.32
	GO:0030234	enzyme regulator activity	Molecular function	4	1.75	0.34
	GO:0004190	aspartic-type endopeptidase activity	Molecular function	2	0.87	0.35
	GO:0030170	pyridoxal phosphate binding	Molecular function	2	0.87	0.37
	GO:0003682	chromatin binding	Molecular function	4	1.75	0.38
	GO:0017111	nucleoside-triphosphatase activity	Molecular function	4	1.75	0.38
	GO:0016787	hydrolase activity	Molecular function	17	7.42	0.4
	GO:0004252	serine-type endopeptidase activity	Molecular function	2	0.87	0.4
	GO:0008168	methyltransferase activity	Molecular function	4	1.75	0.43
	GO:0005506	iron ion binding	Molecular function	6	2.62	0.43
	GO:0043531	ADP binding	Molecular function	5	2.18	0.44
	GO:0042802	identical protein binding	Molecular function	2	0.87	0.48

## Sheet: Table S4
Table S4: MapMan-based mapping of light-nitrate DEGs onto various cellular pathways.
	BinCode	BinName	Id	Type	Description	Expression value (log2FC)
	1.1.5.2	PS.lightreaction.other electron carrier (ox/red).ferredoxin	LOC_Os05g37140.1	Transcript	weakly similar to ( 150) AT2G27510 | Symbols: ATFD3 | ATFD3 (ferredoxin 3); 2 iron, 2 sulfur cluster binding / electron carrier/ iron-sulfur cluster binding | chr2:11758281-11758748 REVERSEmoderately similar to ( 207) FER6_MAIZE Ferredoxin-6, chloroplast precursor (Ferredoxin VI) (Fd VI) - Zea mays (Maize)petF fer2 protein|2Fe-2S iron-sulfur cluster binding domain containing protein, expressed	3.45621
	1.1.5.2	PS.lightreaction.other electron carrier (ox/red).ferredoxin	LOC_Os01g64120.1	Transcript	weakly similar to ( 150) AT2G27510 | Symbols: ATFD3 | ATFD3 (ferredoxin 3); 2 iron, 2 sulfur cluster binding / electron carrier/ iron-sulfur cluster binding | chr2:11758281-11758748 REVERSEweakly similar to ( 150) FER1_RAPSA Ferredoxin, root R-B1 - Raphanus sativus (Radish)petF fer2 PRK07609 protein|2Fe-2S iron-sulfur cluster binding domain containing protein, expressed	5.48371
	1.1.40	PS.lightreaction.cyclic electron flow-chlororespiration	LOC_Os04g57320.1	Transcript	moderately similar to ( 388) AT4G22260 | Symbols: IM, IM1 | IM (IMMUTANS); alternative oxidase | chr4:11769967-11772350 REVERSEAOX protein|immutans protein, putative, expressed	1.42214
	2.1.1.1	major CHO metabolism.synthesis.sucrose.SPS	LOC_Os02g09170.1	Transcript	highly similar to ( 900) AT5G20280 | Symbols: ATSPS1F | ATSPS1F (sucrose phosphate synthase 1F); sucrose-phosphate synthase/ transferase, transferring glycosyl groups | chr5:6844994-6849997 REVERSEhighly similar to ( 927) SPS_SPIOL Sucrose-phosphate synthase (EC 2.4.1.14) (UDP-glucose-fructose-phosphate glucosyltransferase) - Spinacia oleracea (Spinach) RfaG Glycos_transf_1 protein|sucrose-phosph…	1.07669
	3.2.1	minor CHO metabolism.trehalose.TPS	LOC_Os09g23350.1	Transcript	nearly identical (1289) AT1G68020 | Symbols: ATTPS6, TPS6 | ATTPS6; alpha,alpha-trehalose-phosphate synthase (UDP-forming)/ transferase, transferring glycosyl groups / trehalose-phosphatase | chr1:25497493-25500241 FORWARD Glyco_transf_20 OtsA PRK10117 Trehalose_PPase OtsB protein|trehalose synthase, putative, expressed	1.05735
	3.2.4	minor CHO metabolism.trehalose.trehalase	LOC_Os10g37660.1	Transcript	highly similar to ( 531) AT4G24040 | Symbols: ATTRE1, TRE1 | TRE1 (TREHALASE 1); alpha,alpha-trehalase/ trehalase | chr4:12488242-12491060 FORWARD Trehalase TreA protein|trehalase precursor, putative, expressed	1.54084
	3.6	minor CHO metabolism.callose	LOC_Os02g58560.1	Transcript	nearly identical (1402) AT5G13000 | Symbols: ATGSL12, gsl12 | ATGSL12 (glucan synthase-like 12); 1,3-beta-glucan synthase/ transferase, transferring glycosyl groups | chr5:4110445-4121202 REVERSE Glucan_synthase protein|1,3-beta-glucan synthase component, putative, expressed	1.87299
	7.1.1	OPP.oxidative PP.G6PD	LOC_Os07g22350.1	Transcript	highly similar to ( 912) AT5G13110 | Symbols: G6PD2 | G6PD2 (GLUCOSE-6-PHOSPHATE DEHYDROGENASE 2); glucose-6-phosphate dehydrogenase | chr5:4158952-4161640 FORWARDhighly similar to ( 915) G6PDC_TOBAC Glucose-6-phosphate 1-dehydrogenase, chloroplast precursor (EC 1.1.1.49) (G6PD) - Nicotiana tabacum (Common tobacco) PRK05722 Zwf PRK12853 G6PD_C PRK12854 G6PD_N protein|glucose-6-phosphate 1-dehydro…	2.46628
	7.2.2	OPP.non-reductive PP.transaldolase	LOC_Os08g05830.1	Transcript	moderately similar to ( 482) AT1G12230 | Symbols: | transaldolase, putative | chr1:4148050-4150708 FORWARD Transaldolase_TalAB PRK05269 PRK12309 PRK12346 Transaldolase MipB Transaldolase PRK01362 Transaldolase_FSA protein|transaldolase, putative, expressed	-1.09672
	7.3	OPP.electron transfer	LOC_Os03g57120.1	Transcript	highly similar to ( 596) AT4G05390 | Symbols: ATRFNR1 | ATRFNR1 (ROOT FNR 1); FAD binding / NADP or NADPH binding / electron carrier/ ferredoxin-NADP+ reductase/ oxidoreductase | chr4:2738839-2740483 REVERSEhighly similar to ( 745) FENR2_ORYSA Ferredoxin--NADP reductase, root isozyme, chloroplast precursor (EC 1.18.1.2) (FNR) - Oryza sativa (Rice) CysJ NAD_binding_1 PRK06214 cysJ protein|ferredox…	4.95911
	8.1.1.1	TCA / org. transformation.TCA.pyruvate DH.E1	LOC_Os06g13720.1	Transcript	highly similar to ( 571) AT1G59900 | Symbols: AT-E1 ALPHA | AT-E1 ALPHA; oxidoreductase, acting on the aldehyde or oxo group of donors, disulfide as acceptor / pyruvate dehydrogenase (acetyl-transferring) | chr1:22051368-22053660 FORWARDhighly similar to ( 565) ODPA_PEA Pyruvate dehydrogenase E1 component subunit alpha, mitochondrial precursor (EC 1.2.4.1) (PDHE1-A) - Pisum sativum (Garden pea) E…	1.97379
	8.2.10	TCA / org. transformation.other organic acid transformaitons.malic	LOC_Os01g54030.1	Transcript	highly similar to ( 926) AT5G25880 | Symbols: ATNADP-ME3 | ATNADP-ME3 (NADP-malic enzyme 3); malate dehydrogenase (oxaloacetate-decarboxylating) (NADP+)/ malic enzyme/ oxidoreductase, acting on NADH or NADPH, NAD or NADP as acceptor | chr5:9024549-9028260 FORWARDhighly similar to ( 961) MAOX_VITVI NADP-dependent malic enzyme (EC 1.1.1.40) (NADP-ME) - Vitis vinifera (Grape) Malic_M SfcA malic PRK1…	1.82555
	10.1.7	cell wall.precursor synthesis.GMD	LOC_Os06g04620.1	Transcript	highly similar to ( 560) AT3G51160 | Symbols: MUR1, MUR_1, GMD2 | MUR1 (MURUS 1); GDP-mannose 4,6-dehydratase | chr3:19007232-19008353 REVERSE Gmd Epimerase WcaG RfbB GalE protein|GDP-mannose 4,6 dehydratase 2, putative, expressed	1.31063
	10.5	cell wall.cell wall proteins	LOC_Os01g69240.1	Transcript	moderately similar to ( 431) AT3G48530 | Symbols: KING1 | KING1 (SNF1-RELATED PROTEIN KINASE REGULATORY SUBUNIT GAMMA 1) | chr3:17987559-17989592 FORWARD CBS_pair_29 protein|CBS domain containing membrane protein, putative, expressed	1.47492
	10.5.1.1	cell wall.cell wall proteins.AGPs.AGP	LOC_Os02g20540.1	Transcript	weakly similar to ( 131) AT2G20520 | Symbols: FLA6 | FLA6 (FASCICLIN-LIKE ARABINOGALACTAN 6) | chr2:8840663-8841406 FORWARD protein|fasciclin domain containing protein, expressed	1.07638
	10.6.1	cell wall.degradation.cellulases and beta -1,4-glucanases	LOC_Os05g37700.1	Transcript	highly similar to ( 870) AT3G47000 | Symbols: | glycosyl hydrolase family 3 protein | chr3:17313811-17316539 REVERSEBglX Glyco_hydro_3 Glyco_hydro_3_C protein|periplasmic beta-glucosidase precursor, putative, expressed	1.66258
	10.7	cell wall.modification	LOC_Os04g51520.1	Transcript	moderately similar to ( 298) AT4G25810 | Symbols: XTR6, XTH23 | XTR6 (XYLOGLUCAN ENDOTRANSGLYCOSYLASE 6); hydrolase, acting on glycosyl bonds / hydrolase, hydrolyzing O-glycosyl compounds / xyloglucan:xyloglucosyl transferase | chr4:13128694-13129715 FORWARDmoderately similar to ( 300) XTH8_ORYSA Xyloglucan endotransglycosylase/hydrolase protein 8 precursor (EC 2.4.1.207) (End-xyloglucan transfer…	-1.53994
	10.7	cell wall.modification	LOC_Os02g51040.1	Transcript	moderately similar to ( 296) AT2G03090 | Symbols: ATEXPA15, EXP15, ATEXP15, ATHEXP ALPHA 1.3 | ATEXPA15 (ARABIDOPSIS THALIANA EXPANSIN A15) | chr2:917361-918554 REVERSEmoderately similar to ( 374) EXPA5_ORYSA Expansin-A5 precursor (OsEXPA5) (Alpha-expansin-5) (OsEXP5) (OsaEXPa1.20) - Oryza sativa (Rice)Pollen_allerg_1 DPBB_1 protein|expansin precursor, putative, expressed	1.50233
	10.8.1	cell wall.pectin*esterases.PME	LOC_Os02g54190.1	Transcript	moderately similar to ( 378) AT2G43050 | Symbols: ATPMEPCRD | ATPMEPCRD; enzyme inhibitor/ pectinesterase | chr2:17902508-17904174 FORWARDmoderately similar to ( 353) PME2_CITSI Pectinesterase-2 precursor (EC 3.1.1.11) (Pectin methylesterase) (PE) - Citrus sinensis (Sweet orange)Pectinesterase PemB PMEI protein|pectinesterase, putative, expressed	1.00559
	10.8.1	cell wall.pectin*esterases.PME	LOC_Os01g53990.1	Transcript	highly similar to ( 534) AT5G19730 | Symbols: | pectinesterase family protein | chr5:6670562-6673202 FORWARDweakly similar to ( 190) PME3_CITSI Pectinesterase-3 precursor (EC 3.1.1.11) (Pectin methylesterase 3) (PE 3) - Citrus sinensis (Sweet orange)Pectinesterase PemB PRK10531 protein|pectinesterase, putative, expressed	1.37037
	11.1.10	lipid metabolism.FA synthesis and FA elongation.beta ketoacyl CoA synthase	LOC_Os06g15170.1	Transcript	highly similar to ( 579) AT1G68530 | Symbols: CUT1, POP1, CER6, G2, KCS6 | KCS6 (3-KETOACYL-COA SYNTHASE 6); catalytic/ transferase, transferring acyl groups other than amino-acyl groups | chr1:25713600-25714733 REVERSEFAE1_CUT1_RppA CHS_like BcsA FabH protein|3-ketoacyl-CoA synthase, putative, expressed	-0.981129
	11.1.13	lipid metabolism.FA synthesis and FA elongation.acyl-CoA binding protein	LOC_Os12g35350.1	Transcript	highly similar to ( 576) AT5G18590 | Symbols: | kelch repeat-containing protein | chr5:6178516-6182186 REVERSEvery weakly similar to (87.8) DYHA_CHLRE Dynein alpha chain, flagellar outer arm (DHC alpha) - Chlamydomonas reinhardtii protein|kelch repeat protein, putative, expressed	-1.00595
	11.1.15	lipid metabolism.FA synthesis and FA elongation.ACP desaturase	LOC_Os08g09950.1	Transcript	moderately similar to ( 380) AT3G02610 | Symbols: | acyl-[acyl-carrier-protein] desaturase/ oxidoreductase/ transition metal ion binding | chr3:555665-557458 FORWARDmoderately similar to ( 372) STAD_GOSHI Acyl-[acyl-carrier-protein] desaturase, chloroplast precursor (EC 1.14.19.2) (Stearoyl-ACP desaturase) - Gossypium hirsutum (Upland cotton)FA_desaturase_2 Acyl_ACP_Desat protein|acyl-desaturase,…	0.966863
	11.3.5	lipid metabolism.Phospholipid synthesis.diacylglycerol kinase	LOC_Os04g54200.1	Transcript	highly similar to ( 694) AT2G20900 | Symbols: DGK5, ATDGK5 | diacylglycerol kinase, putative | chr2:8989412-8992798 REVERSE DAGKa DAGK_acc DAGK_cat DAGKc protein|diacylglycerol kinase, putative, expressed	-1.09931
	11.8.10	lipid metabolism.'exotics' (steroids, squalene etc).phosphatidylcholinesterol O-acyltransferase	LOC_Os02g37800.1	Transcript	moderately similar to ( 214) AT1G27480 | Symbols: | lecithin:cholesterol acyltransferase family protein / LACT family protein | chr1:9544607-9546168 FORWARD LACT protein|lecithin:cholesterol acyltransferase, putative, expressed	-1.79182
	11.9.2.1	lipid metabolism.lipid degradation.lipases.triacylglycerol lipase	LOC_Os06g10850.1	Transcript	moderately similar to ( 354) AT5G42930 | Symbols: | triacylglycerol lipase | chr5:17210738-17214152 REVERSE Lipase_3 Lipase_3 Lipase protein|lipase, putative, expressed	-1.4229
	11.9.3.2	lipid metabolism.lipid degradation.lysophospholipases.carboxylesterase	LOC_Os04g57380.1	Transcript	moderately similar to ( 223) AT4G22300 | Symbols: SOBER1 | SOBER1 (SUPPRESSOR OF AVRBST-ELICITED RESISTANCE 1); carboxylesterase | chr4:11787560-11791055 REVERSE Abhydrolase_2 protein|acyl-protein thioesterase, putative, expressed	1.14267
	11.9.3.3	lipid metabolism.lipid degradation.lysophospholipases.glycerophosphodiester phosphodiesterase	LOC_Os02g31030.1	Transcript	moderately similar to ( 401) AT5G41080 | Symbols: | glycerophosphoryl diester phosphodiesterase family protein | chr5:16441989-16443835 FORWARD GDPD UgpQ protein|glycerophosphoryl diester phosphodiesterase family protein, putative, expressed	-2.70524
	12.1.1	N-metabolism.nitrate metabolism.NR	LOC_Os02g53130.1	Transcript	nearly identical (1264) AT1G77760 | Symbols: NIA1, GNR1, NR1 | NIA1 (NITRATE REDUCTASE 1); nitrate reductase | chr1:29236005-29239367 REVERSEnearly identical (1568) NIA7_HORVU Nitrate reductase [NAD(P)H] (EC 1.7.1.2) - Hordeum vulgare (Barley) eukary_NR_Moco eukary_SO_Moco SO_family_Moco_dimer Mo-co_dimer SO_family_Moco Oxidored_molyb bact_SoxC_Moco FAD_binding_6 NAD_binding_1 bact_SorA_Moco UbiB…	6.36358
	12.1.1	N-metabolism.nitrate metabolism.NR	LOC_Os08g36480.1	Transcript	nearly identical (1275) AT1G77760 | Symbols: NIA1, GNR1, NR1 | NIA1 (NITRATE REDUCTASE 1); nitrate reductase | chr1:29236005-29239367 REVERSEnearly identical (1834) NIA1_ORYSA Nitrate reductase [NADH] 1 (EC 1.7.1.1) (NR1) - Oryza sativa (Rice) eukary_NR_Moco eukary_SO_Moco SO_family_Moco_dimer Mo-co_dimer SO_family_Moco Oxidored_molyb bact_SoxC_Moco FAD_binding_6 NAD_binding_1 bact_SorA_Moco UbiB…	3.14906
	12.1.2	N-metabolism.nitrate metabolism.nitrite reductase	LOC_Os01g25484.1	Transcript	highly similar to ( 888) AT2G15620 | Symbols: NIR1, NIR, ATHNIR | NIR1 (NITRITE REDUCTASE 1); ferredoxin-nitrate reductase/ nitrite reductase (NO-forming) | chr2:6810552-6812666 FORWARDnearly identical (1158) NIR_ORYSA Ferredoxin--nitrite reductase, chloroplast precursor (EC 1.7.7.1) - Oryza sativa (Rice) nirA CysI nirA NIR_SIR DsrA protein|ferredoxin--nitrite reductase, putative, expressed	5.06511
	13.1.6.5.5	amino acid metabolism.synthesis.aromatic aa.tryptophan.tryptophan synthase	LOC_Os03g58300.1	Transcript	moderately similar to ( 287) AT4G02610 | Symbols: | tryptophan synthase, alpha subunit, putative | chr4:1147662-1149217 FORWARDmoderately similar to ( 332) TRPA_MAIZE Indole-3-glycerol phosphate lyase, chloroplast precursor (EC 4.1.2.8) (Indole synthase) (Tryptophan synthase alpha chain) (EC 4.2.1.20) (Benzoxazineless 1) - Zea mays (Maize) trp_synt_A Trp_syntA Tryptophan_synthase_alpha TrpA prote…	0.986641
	13.2.5.2	amino acid metabolism.degradation.serine-glycine-cysteine group.glycine	LOC_Os04g43650.1	Transcript	moderately similar to ( 452) AT1G08630 | Symbols: THA1 | THA1 (Threonine Aldolase 1); aldehyde-lyase/ threonine aldolase | chr1:2743948-2745685 REVERSE Beta_elim_lyase PRK10534 GLY1 protein|L-allo-threonine aldolase, putative, expressed	-1.14408
	14.1	S-assimilation.ATPS	LOC_Os04g02050.1	Transcript	highly similar to ( 620) AT1G19920 | Symbols: APS2, ASA1 | APS2; sulfate adenylyltransferase (ATP) | chr1:6914835-6916657 REVERSE ATP-sulfurylase ATPS sat MET3 PRK05537 PanC_ATPS protein|bifunctional 3-phosphoadenosine 5-phosphosulfate synthetase, putative, expressed	1.52934
	16.1.4.1	secondary metabolism.isoprenoids.carotenoids.phytoene synthase	LOC_Os09g38320.1	Transcript	moderately similar to ( 474) AT5G17230 | Symbols: | phytoene synthase (PSY) / geranylgeranyl-diphosphate geranylgeranyl transferase | chr5:5659839-5662087 REVERSEmoderately similar to ( 483) PSY_MAIZE Phytoene synthase, chloroplast precursor (EC 2.5.1.-) - Zea mays (Maize) SQS_PSY Trans_IPPS_HH ERG9 Isoprenoid_Biosyn_C1 Trans_IPPS protein|phytoene synthase, chloroplast precursor, putative, expres…	1.53217
	16.2	secondary metabolism.phenylpropanoids	LOC_Os11g19840.1	Transcript	weakly similar to ( 150) AT4G35160 | Symbols: | O-methyltransferase family 2 protein | chr4:16730989-16732808 REVERSEmoderately similar to ( 211) 7OMT9_MEDSA Isoflavone-7-O-methyltransferase 9 (EC 2.1.1.150) (Isoflavone-O-methyltransferase 9) (7 IOMT-9) - Medicago sativa (Alfalfa) Methyltransf_2 protein|O-methyltransferase, putative, expressed	1.0173
	16.2	secondary metabolism.phenylpropanoids	LOC_Os05g37660.1	Transcript	moderately similar to ( 432) AT5G01210 | Symbols: | transferase family protein | chr5:84554-85981 FORWARDvery weakly similar to (82.0) HCBT3_DIACA Anthranilate N-benzoyltransferase protein 3 (EC 2.3.1.144) (Anthranilate N-hydroxycinnamoyl/benzoyltransferase 3) - Dianthus caryophyllus (Carnation) (Clove pink)Transferase protein|transferase family protein, putative, expressed	0.995231
	16.2	secondary metabolism.phenylpropanoids	LOC_Os08g02030.1	Transcript	moderately similar to ( 258) AT5G67150 | Symbols: | transferase family protein | chr5:26795880-26797226 REVERSEvery weakly similar to (83.2) HCBT1_DIACA Anthranilate N-benzoyltransferase protein 1 (EC 2.3.1.144) (Anthranilate N-hydroxycinnamoyl/benzoyltransferase 1) - Dianthus caryophyllus (Carnation) (Clove pink)Transferase protein|transferase family protein, putative, expressed	1.26473
	16.2.1.10	secondary metabolism.phenylpropanoids.lignin biosynthesis.CAD	LOC_Os10g29470.1	Transcript	moderately similar to ( 421) AT4G39330 | Symbols: ATCAD9, CAD9 | CAD9 (CINNAMYL ALCOHOL DEHYDROGENASE 9); binding / catalytic/ oxidoreductase/ zinc ion binding | chr4:18291268-18292740 FORWARDmoderately similar to ( 423) MTDH_FRAAN Probable mannitol dehydrogenase (EC 1.1.1.255) (NAD-dependent mannitol dehydrogenase) - Fragaria ananassa (Strawberry) AdhP PRK09422 AdhC Tdh Qor ADH_N tdh ADH_zinc_N …	0.99356
	16.10	secondary metabolism.simple phenols	LOC_Os09g32952.1	Transcript	highly similar to ( 602) AT4G39830 | Symbols: | L-ascorbate oxidase, putative | chr4:18479103-18481184 FORWARDhighly similar to ( 528) ASO_CUCSA L-ascorbate oxidase precursor (EC 1.10.3.3) (Ascorbase) (ASO) - Cucumis sativus (Cucumber) SufI Cu-oxidase_3 Cu-oxidase Cu-oxidase_2 protein|L-ascorbate oxidase precursor, putative, expressed	-1.06494
	17.1.1.1.10	hormone metabolism.abscisic acid.synthesis-degradation.synthesis.9-cis-epoxycarotenoid dioxygenase	LOC_Os12g42280.1	Transcript	highly similar to ( 712) AT1G78390 | Symbols: NCED9, ATNCED9 | NCED9 (NINE-CIS-EPOXYCAROTENOID DIOXYGENASE 9); 9-cis-epoxycarotenoid dioxygenase | chr1:29490895-29492868 REVERSE RPE65 COG3670 protein|9-cis-epoxycarotenoid dioxygenase 1, chloroplast precursor, putative, expressed	3.14558
	17.5.1	hormone metabolism.ethylene.synthesis-degradation	LOC_Os03g03034.1	Transcript	moderately similar to ( 460) AT5G24530 | Symbols: DMR6 | DMR6 (DOWNY MILDEW RESISTANT 6); oxidoreductase/ oxidoreductase, acting on paired donors, with incorporation or reduction of molecular oxygen, 2-oxoglutarate as one donor, and incorporation of one atom each of oxygen into both donors | chr5:8378964-8383154 FORWARDmoderately similar to ( 233) FL3H_MALDO Naringenin,2-oxoglutarate 3-dioxygenas…	1.08286
	17.5.2	hormone metabolism.ethylene.signal transduction	LOC_Os04g46250.1	Transcript	weakly similar to ( 113) AT5G47230 | Symbols: ERF5, ATERF-5, ATERF5 | ERF5 (ETHYLENE RESPONSIVE ELEMENT BINDING FACTOR 5); DNA binding / transcription activator/ transcription factor | chr5:19180072-19180974 FORWARDweakly similar to ( 110) ERF5_NICSY Ethylene-responsive transcription factor 5 (Ethylene-responsive element-binding factor 5 homolog) (EREBP-4) (NsERF4) - Nicotiana sylvestris (Wood to…	-1.07177
	17.5.2	hormone metabolism.ethylene.signal transduction	LOC_Os10g41330.1	Transcript	very weakly similar to (97.1) AT5G51190 | Symbols: | AP2 domain-containing transcription factor, putative | chr5:20800708-20801373 REVERSEvery weakly similar to (94.7) ERF5_TOBAC Ethylene-responsive transcription factor 5 (Ethylene-responsive element-binding factor 5 homolog) (EREBP-4) (NtERF4) - Nicotiana tabacum (Common tobacco)AP2 AP2 protein|AP2 domain containing protein, expressed	-1.1543
	17.5.3	hormone metabolism.ethylene.induced-regulated-responsive-activated	LOC_Os04g53990.1	Transcript	weakly similar to ( 149) AT1G61660 | Symbols: | basic helix-loop-helix (bHLH) family protein | chr1:22754603-22756171 REVERSE protein|ethylene-responsive protein related, putative, expressed	0.964271
	17.5.3	hormone metabolism.ethylene.induced-regulated-responsive-activated	LOC_Os03g55220.1	Transcript	very weakly similar to (96.7) AT3G19500 | Symbols: | ethylene-responsive protein -related | chr3:6759289-6760893 REVERSE protein|bHelix-loop-helix transcription factor, putative, expressed	1.23252
	17.7.1.2	hormone metabolism.jasmonate.synthesis-degradation.lipoxygenase	LOC_Os02g10120.1	Transcript	highly similar to ( 916) AT3G45140 | Symbols: LOX2, ATLOX2 | LOX2 (LIPOXYGENASE 2); lipoxygenase | chr3:16525437-16529233 FORWARDnearly identical (1302) LOX23_HORVU Lipoxygenase 2.3, chloroplast precursor (EC 1.13.11.12) (LOX2:Hv:3) - Hordeum vulgare (Barley)Lipoxygenase PLAT_LH2 LH2 protein|lipoxygenase, putative, expressed	1.50495
	17.7.1.5	hormone metabolism.jasmonate.synthesis-degradation.12-Oxo-PDA-reductase	LOC_Os06g11210.1	Transcript	highly similar to ( 530) AT1G76680 | Symbols: OPR1, ATOPR1 | OPR1; 12-oxophytodienoate reductase | chr1:28776982-28778271 FORWARD OYE_like_FMN PRK10605 NemA Oxidored_FMN OYE_like_FMN_family OYE_YqiM_FMN OYE_like_4_FMN OYE_like_5_FMN OYE_like_3_FMN OYE_like_2_FMN DCR_FMN PRK08255 TMADH_HD_FMN ER_like_FMN protein|12-oxophytodienoate reductase, putative, expressed	-2.17177
	18.6	Co-factor and vitamine metabolism.biotin	LOC_Os12g32230.1	Transcript	highly similar to ( 582) AT2G31955 | Symbols: CNX2 | CNX2 (COFACTOR OF NITRATE REDUCTASE AND XANTHINE DEHYDROGENASE 2); catalytic | chr2:13584635-13586484 REVERSE moaA MoaA Mob_synth_C Radical_SAM COG0535 protein|molybdenum cofactor biosynthesis protein 1, putative, expressed	1.60822
	19.30	tetrapyrrole synthesis.uroporphyrin-III C-methyltransferase	LOC_Os01g44050.1	Transcript	moderately similar to ( 406) AT5G40850 | Symbols: UPM1 | UPM1 (UROPHORPHYRIN METHYLASE 1); uroporphyrin-III C-methyltransferase | chr5:16367205-16368724 FORWARD PRK06136 CysG cysG PRK07168 TP_methylase CobM CobF CobJ protein|siroheme synthase, putative, expressed	4.50604
	20.1	stress.biotic	LOC_Os01g43370.1	Transcript	moderately similar to ( 447) AT1G64140 | Symbols: | FUNCTIONS IN: molecular_function unknown; INVOLVED IN: biological_process unknown; EXPRESSED IN: sperm cell, male gametophyte, pollen tube; EXPRESSED DURING: L mature pollen stage, M germinated pollen stage; BEST Arabidopsis thaliana protein match is: loricrin-related (TAIR:AT5G64550.1); Has 2298 Blast hits to 1429 proteins in 121 species: Archa…	0.987584
	20.1	stress.biotic	LOC_Os11g47590.1	Transcript	weakly similar to ( 164) AT5G24090 | Symbols: | acidic endochitinase (CHIB1) | chr5:8143805-8145153 REVERSEmoderately similar to ( 293) XIP1_ORYSA Xylanase inhibitor protein 1 precursor (Class III chitinase homolog a) (RIXI protein) - Oryza sativa (Rice) protein|glycosyl hydrolase, putative, expressed	-1.26478
	20.1	stress.biotic	LOC_Os06g17970.1	Transcript	very weakly similar to (84.3) AT3G07040 | Symbols: RPM1, RPS3 | RPM1 (RESISTANCE TO P. SYRINGAE PV MACULICOLA 1); nucleotide binding / protein binding | chr3:2226244-2229024 REVERSE protein|NBS-LRR disease resistance protein, putative, expressed	-1.04914
	20.1	stress.biotic	LOC_Os12g25170.1	Transcript	very weakly similar to (92.0) AT3G14460 | Symbols: | disease resistance protein (NBS-LRR class), putative | chr3:4851990-4856264 REVERSE NB-ARC protein|NB-ARC domain containing disease resistance protein, putative, expressed	0.958421
	20.1	stress.biotic	LOC_Os11g47550.1	Transcript	weakly similar to ( 181) AT5G24090 | Symbols: | acidic endochitinase (CHIB1) | chr5:8143805-8145153 REVERSEmoderately similar to ( 348) XIP2_ORYSA Xylanase inhibitor protein 2 precursor (Class III chitinase homolog h) - Oryza sativa (Rice) protein|glycosyl hydrolase, putative, expressed	-0.955568
	20.1	stress.biotic	LOC_Os12g14440.1	Transcript	weakly similar to ( 115) SALT_ORYSA Salt stress-induced protein (Salt protein) (Protein lectin-like) (Protein mannose-binding lectin) - Oryza sativa (Rice)Jacalin protein|Jacalin-like lectin domain containing protein, putative, expressed	1.9988
	20.1.7	stress.biotic.PR-proteins	LOC_Os04g55440.1	Transcript	moderately similar to ( 329) AT1G74190 | Symbols: AtRLP15 | AtRLP15 (Receptor Like Protein 15); protein binding | chr1:27902590-27906158 REVERSEweakly similar to ( 181) PSKR_DAUCA Phytosulfokine receptor precursor (EC 2.7.11.1) (Phytosulfokine LRR receptor kinase) - Daucus carota (Carrot) protein|Cf-4A protein, putative, expressed	-1.44381
	20.1.7	stress.biotic.PR-proteins	LOC_Os12g28100.1	Transcript	moderately similar to ( 225) AT3G46530 | Symbols: RPP13 | RPP13 (RECOGNITION OF PERONOSPORA PARASITICA 13); ATP binding | chr3:17130739-17133246 REVERSE NB-ARC protein|NBS-LRR disease resistance protein, putative, expressed	-1.11808
	20.1.7	stress.biotic.PR-proteins	LOC_Os04g25900.1	Transcript	moderately similar to ( 209) AT3G14470 | Symbols: | disease resistance protein (NBS-LRR class), putative | chr3:4857940-4861104 FORWARD NB-ARC protein|go35 NBS-LRR, putative, expressed	-1.43094
	20.1.7	stress.biotic.PR-proteins	LOC_Os09g34150.1	Transcript	moderately similar to ( 218) AT3G07040 | Symbols: RPM1, RPS3 | RPM1 (RESISTANCE TO P. SYRINGAE PV MACULICOLA 1); nucleotide binding / protein binding | chr3:2226244-2229024 REVERSE NB-ARC protein|NBS-LRR disease resistance protein, putative, expressed	1.17271
	20.1.7	stress.biotic.PR-proteins	LOC_Os01g06520.1	Transcript	moderately similar to ( 368) AT1G47890 | Symbols: AtRLP7 | AtRLP7 (Receptor Like Protein 7); kinase/ protein binding | chr1:17643976-17647035 FORWARDweakly similar to ( 199) PSKR_DAUCA Phytosulfokine receptor precursor (EC 2.7.11.1) (Phytosulfokine LRR receptor kinase) - Daucus carota (Carrot) protein|verticillium wilt disease resistance protein, putative, expressed	-1.49444
	20.2	stress.abiotic	LOC_Os02g10780.1	Transcript	moderately similar to ( 213) AT5G20150 | Symbols: ATSPX1, SPX1 | SPX1 (SPX DOMAIN GENE 1) | chr5:6802429-6803367 FORWARD SPX protein|SPX domain containing protein, putative, expressed	-1.00031
	21.2.1	redox.ascorbate and glutathione.ascorbate	LOC_Os04g35520.1	Transcript	moderately similar to ( 458) AT4G08390 | Symbols: SAPX | SAPX (STROMAL ASCORBATE PEROXIDASE); L-ascorbate peroxidase | chr4:5315071-5317071 FORWARDhighly similar to ( 608) APX7_ORYSA Probable L-ascorbate peroxidase 7, chloroplast precursor (EC 1.11.1.11) (OsAPx07) - Oryza sativa (Rice)ascorbate_peroxidase plant_peroxidase peroxidase KatG secretory_peroxidase catalase_peroxidase protein|OsAPx7 - S…	1.49709
	21.3	redox.heme	LOC_Os03g13140.1	Transcript	moderately similar to ( 209) AT2G16060 | Symbols: GLB1, AHB1, ARATH GLB1, NSHB1, ATGLB1 | AHB1 (ARABIDOPSIS HEMOGLOBIN 1); oxygen binding / oxygen transporter | chr2:6982782-6983522 REVERSEmoderately similar to ( 299) HBL1_ORYSA Non-symbiotic hemoglobin 1 (rHb1) (ORYsa GLB1a) - Oryza sativa (Rice)globin protein|non-symbiotic hemoglobin 2, putative, expressed	2.91959
	21.5	redox.peroxiredoxin	LOC_Os07g44440.1	Transcript	moderately similar to ( 283) AT1G48130 | Symbols: ATPER1 | ATPER1; antioxidant/ thioredoxin peroxidase | chr1:17780610-17781500 FORWARDmoderately similar to ( 353) REHY_ORYSA Probable peroxiredoxin (EC 1.11.1.15) (Thioredoxin peroxidase) (RAB24 protein) - Oryza sativa (Rice) PRX_1cys AhpC PRX_Typ2cys PRX_family AhpC-TSA Bcp PRX_AhpE_like protein|peroxiredoxin, putative, expressed	1.05712
	21.6	redox.dismutases and catalases	LOC_Os04g48410.1	Transcript	moderately similar to ( 323) AT1G12520 | Symbols: ATCCS | ATCCS (COPPER CHAPERONE FOR SOD1); superoxide dismutase/ superoxide dismutase copper chaperone | chr1:4267277-4268206 REVERSE protein|copper chaperone for superoxide dismutase, putative, expressed	2.70951
	22.2.1	polyamine metabolism.degradation.polyamin oxidase	LOC_Os09g20284.1	Transcript	moderately similar to ( 401) AT5G13700 | Symbols: ATPAO1, APAO, PAO1 | ATPAO1 (ARABIDOPSIS THALIANA POLYAMINE OXIDASE 1); FAD binding / polyamine oxidase | chr5:4420222-4422974 REVERSEhighly similar to ( 760) PAO_MAIZE Polyamine oxidase precursor (EC 1.5.3.11) - Zea mays (Maize) Amino_oxidase COG1231 protein|amine oxidase, flavin-containing, domain containing protein, expressed	-1.49133
	26.1	misc.misc2	LOC_Os08g37874.1	Transcript	moderately similar to ( 412) AT5G64250 | Symbols: | 2-nitropropane dioxygenase family / NPD family | chr5:25697623-25698945 REVERSENPD_like COG2070 NPD protein|2-nitropropane dioxygenase family, putative, expressed	1.48661
	26.2	misc.UDP glucosyl and glucoronyl transferases	LOC_Os09g34250.1	Transcript	moderately similar to ( 409) AT2G43840 | Symbols: UGT74F1 | UDP-glucoronosyl/UDP-glucosyl transferase family protein | chr2:18157681-18159166 FORWARDmoderately similar to ( 320) IAAG_MAIZE Indole-3-acetate beta-glucosyltransferase (EC 2.4.1.121) (IAA-Glu synthetase) ((Uridine 5'-diphosphate-glucose:indol-3-ylacetyl)-beta-D-glucosyl transferase) - Zea mays (Maize) UDPGT protein|UDP-glucoronosyl an…	1.35459
	26.2	misc.UDP glucosyl and glucoronyl transferases	LOC_Os07g10190.1	Transcript	moderately similar to ( 327) AT5G65550 | Symbols: | UDP-glucoronosyl/UDP-glucosyl transferase family protein | chr5:26198410-26199810 REVERSEweakly similar to ( 181) UFOG_PETHY Anthocyanidin 3-O-glucosyltransferase (EC 2.4.1.115) (Flavonol 3-O-glucosyltransferase) (UDP-glucose flavonoid 3-O-glucosyltransferase) (Anthocyanin rhamnosyl transferase) - Petunia hybrida (Petunia) UDPGT protein|glucosyl…	-0.972592
	26.2	misc.UDP glucosyl and glucoronyl transferases	LOC_Os01g64910.1	Transcript	moderately similar to ( 223) AT3G16520 | Symbols: UGT88A1 | UDP-glucoronosyl/UDP-glucosyl transferase family protein | chr3:5618847-5620833 REVERSEweakly similar to ( 133) ZOX_PHAVU Zeatin O-xylosyltransferase (EC 2.4.2.40) (Zeatin O-beta-D-xylosyltransferase) - Phaseolus vulgaris (Kidney bean) (French bean) UDPGT protein|anthocyanidin 5,3-O-glucosyltransferase, putative, expressed	1.54727
	26.2	misc.UDP glucosyl and glucoronyl transferases	LOC_Os04g12960.1	Transcript	moderately similar to ( 342) AT2G43820 | Symbols: GT, UGT74F2 | UGT74F2 (UDP-GLUCOSYLTRANSFERASE 74F2); UDP-glucose:4-aminobenzoate acylglucosyltransferase/ UDP-glucosyltransferase/ UDP-glycosyltransferase/ transferase, transferring glycosyl groups / transferase, transferring hexosyl groups | chr2:18152279-18153715 FORWARDmoderately similar to ( 294) IAAG_MAIZE Indole-3-acetate beta-glucosyltrans…	1.79521
	26.4	misc.beta 1,3 glucan hydrolases	LOC_Os10g20650.1	Transcript	weakly similar to ( 144) AT5G67460 | Symbols: | glycosyl hydrolase family protein 17 | chr5:26921984-26923274 REVERSEvery weakly similar to (90.9) E13B_WHEAT Glucan endo-1,3-beta-glucosidase precursor (EC 3.2.1.39) ((1->3)-beta-glucan endohydrolase) ((1->3)-beta-glucanase) (Beta-1,3-endoglucanase) - Triticum aestivum (Wheat)X8 protein|glucan endo-1,3-beta-glucosidase-related, putative, expressed	1.3026
	26.4.1	misc.beta 1,3 glucan hydrolases.glucan endo-1,3-beta-glucosidase	LOC_Os07g35350.1	Transcript	moderately similar to ( 375) AT5G55180 | Symbols: | glycosyl hydrolase family 17 protein | chr5:22388834-22390561 FORWARDmoderately similar to ( 221) E13B_WHEAT Glucan endo-1,3-beta-glucosidase precursor (EC 3.2.1.39) ((1->3)-beta-glucan endohydrolase) ((1->3)-beta-glucanase) (Beta-1,3-endoglucanase) - Triticum aestivum (Wheat)Glyco_hydro_17 X8 protein|glucan endo-1,3-beta-glucosidase precursor, …	-1.49553
	26.6	misc.O-methyl transferases	LOC_Os11g19840.1	Transcript	weakly similar to ( 150) AT4G35160 | Symbols: | O-methyltransferase family 2 protein | chr4:16730989-16732808 REVERSEmoderately similar to ( 211) 7OMT9_MEDSA Isoflavone-7-O-methyltransferase 9 (EC 2.1.1.150) (Isoflavone-O-methyltransferase 9) (7 IOMT-9) - Medicago sativa (Alfalfa) Methyltransf_2 protein|O-methyltransferase, putative, expressed	1.0173
	26.6	misc.O-methyl transferases	LOC_Os10g02880.1	Transcript	weakly similar to ( 142) AT4G35160 | Symbols: | O-methyltransferase family 2 protein | chr4:16730989-16732808 REVERSEmoderately similar to ( 319) ZRP4_MAIZE O-methyltransferase ZRP4 (EC 2.1.1.-) (OMT) - Zea mays (Maize) Methyltransf_2 protein|O-methyltransferase, putative, expressed	-1.20199
	26.6	misc.O-methyl transferases	LOC_Os11g20090.1	Transcript	weakly similar to ( 165) AT4G35160 | Symbols: | O-methyltransferase family 2 protein | chr4:16730989-16732808 REVERSEmoderately similar to ( 260) ZRP4_MAIZE O-methyltransferase ZRP4 (EC 2.1.1.-) (OMT) - Zea mays (Maize) Methyltransf_2 protein|O-methyltransferase, putative, expressed	-1.3651
	26.7	misc.oxidases - copper, flavone etc.	LOC_Os04g53190.1	Transcript	highly similar to ( 717) AT2G43020 | Symbols: ATPAO2 | ATPAO2 (Polyamine oxidase 2); amine oxidase/ electron carrier/ oxidoreductase | chr2:17891945-17894440 FORWARDweakly similar to ( 135) PAO_MAIZE Polyamine oxidase precursor (EC 1.5.3.11) - Zea mays (Maize) Amino_oxidase COG1231 HemY PRK11883 protein|CPuORF12 - conserved peptide uORF-containing transcript, expressed	1.17235
	26.7	misc.oxidases - copper, flavone etc.	LOC_Os06g10170.1	Transcript	moderately similar to ( 289) AT1G19250 | Symbols: FMO1 | FMO1 (FLAVIN-DEPENDENT MONOOXYGENASE 1); FAD binding / NADP or NADPH binding / electron carrier/ flavin-containing monooxygenase/ monooxygenase/ oxidoreductase | chr1:6650656-6653053 REVERSE FMO-like TrkA protein|flavin-containing monooxygenase family protein, putative, expressed	-1.01167
	26.9	misc.glutathione S transferases	LOC_Os01g49710.1	Transcript	weakly similar to ( 145) AT1G10360 | Symbols: ATGSTU18, GST29 | ATGSTU18 (GLUTATHIONE S-TRANSFERASE TAU 18); glutathione transferase | chr1:3395738-3396806 REVERSEweakly similar to ( 148) GSTU6_ORYSA Probable glutathione S-transferase GSTU6 (EC 2.5.1.18) (28 kDa cold-induced protein) - Oryza sativa (Rice) GST_C_Tau GST_N_Tau Gst protein|glutathione S-transferase, putative, expressed	1.14762
	26.9	misc.glutathione S transferases	LOC_Os09g20220.1	Transcript	moderately similar to ( 227) AT1G17180 | Symbols: ATGSTU25 | ATGSTU25 (GLUTATHIONE S-TRANSFERASE TAU 25); glutathione transferase | chr1:5872208-5872958 FORWARDmoderately similar to ( 231) GSTX4_TOBAC Probable glutathione S-transferase (EC 2.5.1.18) (Auxin-induced protein PCNT107) - Nicotiana tabacum (Common tobacco) GST_C_Tau GST_N_Tau Gst protein|glutathione S-transferase, putative, expressed	-1.1243
	26.10	misc.cytochrome P450	LOC_Os03g55230.1	Transcript	weakly similar to ( 167) AT5G67310 | Symbols: CYP81G1 | CYP81G1; electron carrier/ heme binding / iron ion binding / monooxygenase/ oxygen binding | chr5:26855313-26856924 REVERSEweakly similar to ( 118) C82A2_SOYBN Cytochrome P450 82A2 (EC 1.14.-.-) (P450 CP4) - Glycine max (Soybean) p450 protein|cytochrome P450, putative, expressed	2.32476
	26.10	misc.cytochrome P450	LOC_Os07g33440.1	Transcript	moderately similar to ( 288) AT5G36110 | Symbols: CYP716A1 | CYP716A1; electron carrier/ heme binding / iron ion binding / monooxygenase/ oxygen binding | chr5:14195377-14197613 FORWARDmoderately similar to ( 205) C724B_ORYSA Cytochrome P450 724B1 (EC 1.14.-.-) (OsDWARF11) (Dwarf protein 11) - Oryza sativa (Rice) p450 CypX protein|cytochrome P450, putative, expressed	-2.86861
	26.12	misc.peroxidases	LOC_Os03g22010.1	Transcript	moderately similar to ( 322) AT5G05340 | Symbols: | peroxidase, putative | chr5:1579142-1580819 REVERSEmoderately similar to ( 343) PER1_ARAHY Cationic peroxidase 1 precursor (EC 1.11.1.7) (PNPC1) - Arachis hypogaea (Peanut)secretory_peroxidase plant_peroxidase peroxidase protein|peroxidase precursor, putative, expressed	1.09648
	26.12	misc.peroxidases	LOC_Os04g56180.1	Transcript	moderately similar to ( 330) AT2G18980 | Symbols: | peroxidase, putative | chr2:8233419-8235294 REVERSEmoderately similar to ( 212) PERX_NICSY Lignin-forming anionic peroxidase precursor (EC 1.11.1.7) - Nicotiana sylvestris (Wood tobacco)secretory_peroxidase plant_peroxidase peroxidase ascorbate_peroxidase protein|peroxidase precursor, putative, expressed	1.22064
	26.12	misc.peroxidases	LOC_Os11g02100.1	Transcript	moderately similar to ( 299) AT5G58390 | Symbols: | peroxidase, putative | chr5:23599755-23601244 REVERSEmoderately similar to ( 324) PER1_ARAHY Cationic peroxidase 1 precursor (EC 1.11.1.7) (PNPC1) - Arachis hypogaea (Peanut)secretory_peroxidase plant_peroxidase peroxidase protein|peroxidase precursor, putative, expressed	-2.19475
	26.12	misc.peroxidases	LOC_Os07g49360.1	Transcript	moderately similar to ( 375) AT2G37130 | Symbols: | peroxidase 21 (PER21) (P21) (PRXR5) | chr2:15598225-15599734 REVERSEweakly similar to ( 184) PERP7_BRARA Peroxidase P7 (EC 1.11.1.7) (TP7) - Brassica rapa (Turnip)secretory_peroxidase plant_peroxidase peroxidase protein|peroxidase precursor, putative, expressed	-1.15516
	26.12	misc.peroxidases	LOC_Os01g22249.1	Transcript	moderately similar to ( 233) AT5G64120 | Symbols: | peroxidase, putative | chr5:25659551-25660946 REVERSEmoderately similar to ( 225) PER1_ORYSA Peroxidase 1 precursor (EC 1.11.1.7) - Oryza sativa (Rice)secretory_peroxidase plant_peroxidase peroxidase protein|peroxidase precursor, putative, expressed	-1.09739
	26.12	misc.peroxidases	LOC_Os04g59160.1	Transcript	moderately similar to ( 238) AT1G71695 | Symbols: | peroxidase 12 (PER12) (P12) (PRXR6) | chr1:26964359-26966557 FORWARDweakly similar to ( 190) PER2_ORYSA Peroxidase 2 precursor (EC 1.11.1.7) - Oryza sativa (Rice)secretory_peroxidase plant_peroxidase peroxidase protein|peroxidase precursor, putative, expressed	-1.03778
	26.12	misc.peroxidases	LOC_Os07g48030.1	Transcript	moderately similar to ( 332) AT5G05340 | Symbols: | peroxidase, putative | chr5:1579142-1580819 REVERSEmoderately similar to ( 486) PER2_ORYSA Peroxidase 2 precursor (EC 1.11.1.7) - Oryza sativa (Rice)secretory_peroxidase plant_peroxidase peroxidase protein|peroxidase precursor, putative, expressed	-1.9114
	26.13	misc.acid and other phosphatases	LOC_Os01g52230.1	Transcript	moderately similar to ( 309) AT1G73010 | Symbols: | phosphatase | chr1:27464780-27466180 REVERSE Put_Phosphatase protein|phosphoethanolamine/phosphocholine phosphatase, putative, expressed	-1.30876
	26.19	misc.plastocyanin-like	LOC_Os04g57750.1	Transcript	weakly similar to ( 144) AT3G18590 | Symbols: | plastocyanin-like domain-containing protein | chr3:6398670-6399337 FORWARDCu_bind_like protein|plastocyanin-like domain containing protein, putative, expressed	1.63464
	26.19	misc.plastocyanin-like	LOC_Os06g46740.1	Transcript	weakly similar to ( 120) AT3G20570 | Symbols: | plastocyanin-like domain-containing protein | chr3:7186754-7187453 REVERSECu_bind_like protein|early nodulin 20 precursor, putative, expressed	2.23261
	26.21	misc.protease inhibitor/seed storage/lipid transfer protein (LTP) family protein	LOC_Os02g44310.1	Transcript	weakly similar to ( 108) AT2G45180 | Symbols: | protease inhibitor/seed storage/lipid transfer protein (LTP) family protein | chr2:18626377-18626781 FORWARDweakly similar to ( 108) 14KD_DAUCA 14 kDa proline-rich protein DC2.15 precursor - Daucus carota (Carrot)HPS_like protein|LTPL112 - Protease inhibitor/seed storage/LTP family protein precursor, expressed	-4.67279
	26.22	misc.short chain dehydrogenase/reductase (SDR)	LOC_Os03g53690.1	Transcript	weakly similar to ( 177) AT3G03980 | Symbols: | short-chain dehydrogenase/reductase (SDR) family protein | chr3:1031786-1033081 FORWARDweakly similar to ( 147) SDR1_PICAB Short-chain type dehydrogenase/reductase (EC 1.-.-.-) - Picea abies (Norway spruce) (Picea excelsa) PRK12939 fabG PRK12937 fabG fabG PRK12744 PRK12826 FabG PRK12829 PRK12748 PRK07479 PRK08220 PRK07067 PRK12827 PRK06841 PRK08063 …	1.24537
	26.28	misc.GDSL-motif lipase	LOC_Os01g61570.1	Transcript	moderately similar to ( 303) AT2G40250 | Symbols: | GDSL-motif lipase/hydrolase family protein | chr2:16813330-16815251 FORWARDmoderately similar to ( 215) APG_BRANA Anter-specific proline-rich protein APG (Protein CEX) (Fragment) - Brassica napus (Rape)SGNH_plant_lipase_like fatty_acyltransferase_like COG3240 protein|GDSL-like lipase/acylhydrolase, putative, expressed	-1.27302
	27.1	RNA.processing	LOC_Os02g40460.1	Transcript	moderately similar to ( 219) AT5G14580 | Symbols: | polyribonucleotide nucleotidyltransferase, putative | chr5:4697612-4703013 REVERSE PRK11824 Pnp protein|S1 RNA binding domain containing protein, expressed	-1.14508
	27.3	RNA.regulation of transcription	LOC_Os01g73950.1	Transcript	moderately similar to ( 477) AT3G48250 | Symbols: | pentatricopeptide (PPR) repeat-containing protein | chr3:17870064-17871929 REVERSEvery weakly similar to (93.2) RF1_ORYSA Rf1 protein, mitochondrial precursor (PPR protein) (Fertility restorer) (Restorer for CMS) - Oryza sativa (Rice) protein|PPR repeat containing protein, expressed	-1.23312
	27.3.5	RNA.regulation of transcription.ARR	LOC_Os02g55320.1	Transcript	moderately similar to ( 317) AT2G25180 | Symbols: ARR12 | ARR12 (ARABIDOPSIS RESPONSE REGULATOR 12); transcription factor/ two-component response regulator | chr2:10724490-10726961 REVERSEvery weakly similar to (90.1) PRR95_ORYSA Two-component response regulator-like PRR95 (Pseudo-response regulator 95) (OsPRR95) - Oryza sativa (Rice)REC AtoC Response_reg REC OmpR CheY protein|two-component respo…	0.993101
	27.3.6	RNA.regulation of transcription.bHLH,Basic Helix-Loop-Helix family	LOC_Os11g32100.1	Transcript	moderately similar to ( 276) AT1G12860 | Symbols: SCRM2, ICE2 | SCRM2 (SCREAM 2); DNA binding / transcription factor | chr1:4382223-4386392 FORWARD protein|inducer of CBF expression 1, putative, expressed	1.76775
	27.3.6	RNA.regulation of transcription.bHLH,Basic Helix-Loop-Helix family	LOC_Os01g11910.1	Transcript	weakly similar to ( 110) AT3G25710 | Symbols: BHLH32, ATAIG1 | BHLH32 (BASIC HELIX-LOOP-HELIX 32); DNA binding / transcription factor | chr3:9369598-9371096 FORWARD protein|basic helix-loop-helix, putative, expressed	1.89597
	27.3.6	RNA.regulation of transcription.bHLH,Basic Helix-Loop-Helix family	LOC_Os09g28210.1	Transcript	weakly similar to ( 120) AT5G67060 | Symbols: HEC1 | HEC1 (HECATE 1); transcription factor | chr5:26766276-26767001 FORWARD protein|bHelix-loop-helix transcription factor, putative, expressed	1.92828
	27.3.6	RNA.regulation of transcription.bHLH,Basic Helix-Loop-Helix family	LOC_Os05g38140.1	Transcript	weakly similar to ( 160) AT5G54680 | Symbols: ILR3 | ILR3 (iaa-leucine resistant3); DNA binding / transcription factor | chr5:22217270-22218993 FORWARD protein|basic helix-loop-helix DND-binding domain containing protein, expressed	1.84822
	27.3.6	RNA.regulation of transcription.bHLH,Basic Helix-Loop-Helix family	LOC_Os01g51140.1	Transcript	weakly similar to ( 125) AT3G21330 | Symbols: | basic helix-loop-helix (bHLH) family protein | chr3:7507720-7508841 FORWARD protein|helix-loop-helix DNA-binding domain containing protein, expressed	1.03306
	27.3.10	RNA.regulation of transcription.C2C2(Zn) YABBY family	LOC_Os04g45330.1	Transcript	weakly similar to ( 164) AT2G45190 | Symbols: AFO, FIL, YAB1 | AFO (ABNORMAL FLORAL ORGANS); protein binding / transcription factor/ transcription regulator | chr2:18628450-18630552 REVERSEvery weakly similar to (99.0) YABDL_ORYSA Protein DROOPING LEAF - Oryza sativa (Rice)YABBY protein|YABBY domain containing protein, putative, expressed	2.0677
	27.3.19	RNA.regulation of transcription.EIN3-like(EIL) transcription factor family	LOC_Os02g36510.1	Transcript	moderately similar to ( 243) AT5G65100 | Symbols: | ethylene insensitive 3 family protein | chr5:26006835-26008508 REVERSEEIN3 protein|ethylene-insensitive 3, putative, expressed	1.213
	27.3.20	RNA.regulation of transcription.G2-like transcription factor family, GARP	LOC_Os04g56990.1	Transcript	weakly similar to ( 194) AT5G06800 | Symbols: | myb family transcription factor | chr5:2103374-2105680 FORWARD protein|Myb-like DNA-binding domain containing protein, putative, expressed	1.23884
	27.3.22	RNA.regulation of transcription.HB,Homeobox transcription factor family	LOC_Os04g48070.1	Transcript	highly similar to ( 788) AT4G00730 | Symbols: ANL2, AHDP | ANL2 (ANTHOCYANINLESS 2); transcription factor/ transcription regulator | chr4:301071-304103 REVERSESTART START START Homeobox HOX homeodomain protein|homeobox and START domains containing protein, putative, expressed	1.09918
	27.3.22	RNA.regulation of transcription.HB,Homeobox transcription factor family	LOC_Os02g43330.1	Transcript	weakly similar to ( 110) AT4G40060 | Symbols: ATHB16, ATHB-16 | ATHB16 (ARABIDOPSIS THALIANA HOMEOBOX PROTEIN 16); sequence-specific DNA binding / transcription activator/ transcription factor | chr4:18571682-18572774 REVERSE protein|homeobox associated leucine zipper, putative, expressed	1.55505
	27.3.23	RNA.regulation of transcription.HSF,Heat-shock transcription factor family	LOC_Os07g44690.1	Transcript	weakly similar to ( 193) AT1G46264 | Symbols: AT-HSFB4, HSFB4 | AT-HSFB4; DNA binding / transcription factor | chr1:17224904-17226183 FORWARD HSF_DNA-bind HSF HSF1 protein|HSF-type DNA-binding domain containing protein, expressed	2.47147
	27.3.26	RNA.regulation of transcription.MYB-related transcription factor family	LOC_Os05g37730.1	Transcript	moderately similar to ( 243) AT5G58900 | Symbols: | myb family transcription factor | chr5:23783275-23784667 REVERSE protein|MYB family transcription factor, putative, expressed	1.02657
	27.3.26	RNA.regulation of transcription.MYB-related transcription factor family	LOC_Os02g46030.1	Transcript	weakly similar to ( 117) AT5G17300 | Symbols: | myb family transcription factor | chr5:5690435-5692435 REVERSE protein|MYB family transcription factor, putative, expressed	2.37949
	27.3.35	RNA.regulation of transcription.bZIP transcription factor family	LOC_Os01g64000.1	Transcript	weakly similar to ( 172) AT2G36270 | Symbols: ABI5, GIA1 | ABI5 (ABA INSENSITIVE 5); DNA binding / transcription activator/ transcription factor | chr2:15204980-15206571 REVERSE protein|bZIP transcription factor, putative, expressed	1.65811
	27.3.40	RNA.regulation of transcription.Aux/IAA family	LOC_Os11g11410.1	Transcript	very weakly similar to (95.5) AT3G16500 | Symbols: PAP1, IAA26 | PAP1 (PHYTOCHROME-ASSOCIATED PROTEIN 1); transcription factor | chr3:5612801-5614208 REVERSEmoderately similar to ( 252) IAA27_ORYSA Auxin-responsive protein IAA27 (Indoleacetic acid-induced protein 27) - Oryza sativa (Rice)AUX_IAA protein|OsIAA27 - Auxin-responsive Aux/IAA gene family member, expressed	-0.998008
	27.3.50	RNA.regulation of transcription.General Transcription	LOC_Os01g50960.1	Transcript	weakly similar to ( 118) AT4G10920 | Symbols: KELP | KELP; DNA binding / transcription coactivator/ transcription regulator | chr4:6697894-6699103 REVERSE protein|RNA polymerase II transcriptional coactivator KELP, putative, expressed	0.995649
	27.3.50	RNA.regulation of transcription.General Transcription	LOC_Os06g06870.1	Transcript	moderately similar to ( 331) AT5G41580 | Symbols: | zinc ion binding | chr5:16626563-16630659 REVERSE zf-MIZ protein|zinc finger protein, putative, expressed	-4.4709
	27.3.67	RNA.regulation of transcription.putative transcription regulator	LOC_Os02g39000.1	Transcript	very weakly similar to (84.7) AT1G67590 | Symbols: | remorin family protein | chr1:25333255-25334472 REVERSE protein|remorin C-terminal domain containing protein, putative, expressed	1.67631
	27.3.67	RNA.regulation of transcription.putative transcription regulator	LOC_Os02g57840.1	Transcript	very weakly similar to (94.4) AT5G23750 | Symbols: | remorin family protein | chr5:8010004-8011453 REVERSEvery weakly similar to (92.8) REMO_SOLTU Remorin (pp34) - Solanum tuberosum (Potato) protein|remorin C-terminal domain containing protein, putative, expressed	2.46251
	27.3.99	RNA.regulation of transcription.unclassified	LOC_Os07g46480.1	Transcript	moderately similar to ( 432) AT3G54400 | Symbols: | aspartyl protease family protein | chr3:20140291-20142599 REVERSE Asp protein|eukaryotic aspartyl protease domain containing protein, expressed	1.25399
	27.3.99	RNA.regulation of transcription.unclassified	LOC_Os11g40210.1	Transcript	moderately similar to ( 228) AT1G53860 | Symbols: | remorin family protein | chr1:20107165-20109458 REVERSERemorin_C protein|remorin C-terminal domain containing protein, putative, expressed	1.1187
	27.3.99	RNA.regulation of transcription.unclassified	LOC_Os08g16660.1	Transcript	moderately similar to ( 324) AT1G79720 | Symbols: | aspartyl protease family protein | chr1:29997259-29998951 REVERSE Asp protein|aspartic proteinase nepenthesin precursor, putative, expressed	-1.12626
	27.3.99	RNA.regulation of transcription.unclassified	LOC_Os02g39700.1	Transcript	moderately similar to ( 305) AT4G32720 | Symbols: AtLa1 | AtLa1 (Arabidopsis thaliana La protein 1); RNA binding | chr4:15787313-15789498 FORWARDRRM_3 protein|RNA binding protein, putative, expressed	-1.26309
	27.3.99	RNA.regulation of transcription.unclassified	LOC_Os06g49090.1	Transcript	weakly similar to ( 115) AT1G64260 | Symbols: | zinc finger protein-related | chr1:23847756-23849915 FORWARD protein|transposon protein, putative, unclassified, expressed	1.02224
	27.3.99	RNA.regulation of transcription.unclassified	LOC_Os02g57840.1	Transcript	very weakly similar to (94.4) AT5G23750 | Symbols: | remorin family protein | chr5:8010004-8011453 REVERSEvery weakly similar to (92.8) REMO_SOLTU Remorin (pp34) - Solanum tuberosum (Potato) protein|remorin C-terminal domain containing protein, putative, expressed	2.46251
	27.4	RNA.RNA binding	LOC_Os11g01869.1	Transcript	weakly similar to ( 185) AT1G09700 | Symbols: HYL1, DRB1 | HYL1 (HYPONASTIC LEAVES 1); double-stranded RNA binding / miRNA binding / protein binding | chr1:3137960-3140118 REVERSE protein|double-stranded RNA binding motif containing protein, expressed	1.28046
	28.1	DNA.synthesis/chromatin structure	LOC_Os03g25450.1	Transcript	highly similar to ( 657) AT3G57150 | Symbols: NAP57, AtNAP57, CBF5, AtCBF5 | NAP57 (Arabidopsis thaliana homologue of NAP57); pseudouridine synthase | chr3:21154255-21155952 REVERSE PseudoU_synth_hDyskerin PRK04270 TruB PseudoU_synth_TruB_like PseudoU_synth_EcTruB TruB_N truB truB DKCLD truB truB truB truB truB truB truB truB truB truB protein|h/ACA ribonucleoprotein complex subunit 4, putative, …	-1.03956
	28.2	DNA.repair	LOC_Os01g72880.1	Transcript	highly similar to ( 923) AT4G09140 | Symbols: ATMLH1, MLH1 | MLH1 (MUTL-HOMOLOGUE 1); protein binding, bridging | chr4:5817107-5821035 REVERSE MutL mutL MutL_Trans_MLH1 MutL_Trans DNA_mis_repair protein|DNA mismatch repair protein Mlh1, putative, expressed	-1.12712
	29.1.9	protein.aa activation.valine-tRNA ligase	LOC_Os03g21740.1	Transcript	highly similar to ( 760) AT1G14610 | Symbols: TWN2, VALRS | TWN2 (TWIN 2); ATP binding / aminoacyl-tRNA ligase/ nucleotide binding / valine-tRNA ligase | chr1:5008502-5014486 REVERSE valS ValS tRNA-synt_1 ValRS_core IleS ileS ileS Ile_Leu_Val_MetRS_core leuS LeuS leuS IleRS_core LeuRS_core protein|valyl-tRNA synthetase, putative, expressed	1.62724
	29.2.1.1.1.2.6	protein.synthesis.ribosomal protein.prokaryotic.chloroplast.50S subunit.L6	LOC_Os03g54040.1	Transcript	moderately similar to ( 308) AT1G05190 | Symbols: emb2394 | emb2394 (embryo defective 2394); structural constituent of ribosome | chr1:1502515-1503738 REVERSEvery weakly similar to (93.2) RM06_PROWI Mitochondrial 60S ribosomal protein L6 - Prototheca wickerhamii rplF rpl6 RplF protein|ribosomal protein L6, putative, expressed	1.33422
	29.2.1.2.2.34	protein.synthesis.ribosomal protein.eukaryotic.60S subunit.L34	LOC_Os09g24700.1	Transcript	moderately similar to ( 307) AT5G39785 | Symbols: | structural constituent of ribosome | chr5:15929257-15932215 FORWARDDUF1666 protein|expressed protein	-1.02764
	29.2.1.2.2.34	protein.synthesis.ribosomal protein.eukaryotic.60S subunit.L34	LOC_Os01g03870.1	Transcript	moderately similar to ( 253) AT1G73850 | Symbols: | structural constituent of ribosome | chr1:27767949-27770386 FORWARDDUF1666 protein|expressed protein	1.06771
	29.3.1	protein.targeting.nucleus	LOC_Os03g55660.1	Transcript	weakly similar to ( 187) AT4G37130 | Symbols: | hydroxyproline-rich glycoprotein family protein | chr4:17489567-17491773 FORWARD protein|nucleoporin, putative, expressed	3.95034
	29.3.3	protein.targeting.chloroplast	LOC_Os10g41760.1	Transcript	highly similar to ( 725) AT1G44446 | Symbols: CH1, ATCAO, CAO | CH1 (CHLORINA 1); chlorophyllide a oxygenase | chr1:16849132-16851152 REVERSEhighly similar to ( 933) CAO_ORYSA Chlorophyllide a oxygenase, chloroplast precursor (EC 1.13.12.14) (Chlorophyll a oxygenase) (Chlorophyll b synthase) - Oryza sativa (Rice)Rieske_RO_Alpha_Cao HcaE PaO Rieske_RO_Alpha_PhDO_like Rieske_RO_Alpha_N Rieske_RO_Al…	3.67581
	29.4	protein.postranslational modification	LOC_Os03g43590.1	Transcript	highly similar to ( 597) AT3G04810 | Symbols: ATNEK2 | ATNEK2 (NIMA-RELATED KINASE 2); ATP binding / kinase/ protein kinase/ protein serine/threonine kinase | chr3:1318096-1321101 FORWARDweakly similar to ( 117) M2K1_ORYSA Mitogen-activated protein kinase kinase 1 (EC 2.7.12.2) (MAP kinase kinase 1) (MAPKK1) (OsMEK1) - Oryza sativa (Rice) S_TKc S_TKc Pkinase Pkinase_Tyr TyrKc PTKc SPS1 PTKc_Jak_r…	1.21677
	29.4	protein.postranslational modification	LOC_Os01g46760.1	Transcript	weakly similar to ( 194) AT5G59220 | Symbols: | protein phosphatase 2C, putative / PP2C, putative | chr5:23894672-23896497 REVERSE PP2Cc PP2Cc PP2C PTC1 protein|protein phosphatase 2C, putative, expressed	1.35653
	29.4	protein.postranslational modification	LOC_Os01g62760.1	Transcript	moderately similar to ( 307) AT1G07430 | Symbols: | protein phosphatase 2C, putative / PP2C, putative | chr1:2281151-2282656 REVERSE PP2Cc PP2Cc PP2C PTC1 protein|protein phosphatase 2C, putative, expressed	1.29638
	29.4	protein.postranslational modification	LOC_Os09g15670.1	Transcript	moderately similar to ( 300) AT2G29380 | Symbols: | protein phosphatase 2C, putative / PP2C, putative | chr2:12608855-12610124 FORWARD PP2Cc PP2Cc PP2C PTC1 protein|protein phosphatase 2C, putative, expressed	1.97233
	29.4.1.57	protein.postranslational modification.kinase.receptor like cytoplasmatic kinase VII	LOC_Os10g39010.1	Transcript	highly similar to ( 510) AT5G24010 | Symbols: | protein kinase family protein | chr5:8113910-8116384 FORWARDmoderately similar to ( 258) NORK_PEA Nodulation receptor kinase precursor (EC 2.7.11.1) - Pisum sativum (Garden pea) PTKc Pkinase_Tyr TyrKc S_TKc S_TKc Pkinase PTKc_Srm_Brk PTKc_Trk PTKc_Fes_like PTKc_TrkA PTKc_Jak_rpt2 PTKc_TrkB PTKc_EphR PTKc_Itk PTKc_Csk_like PTKc_Src_like PTKc_Frk_like…	-1.51788
	29.5	protein.degradation	LOC_Os04g47360.1	Transcript	highly similar to ( 999) AT1G76140 | Symbols: | serine-type endopeptidase/ serine-type peptidase | chr1:28571187-28574852 FORWARD COG1505 Peptidase_S9_N PtrB Peptidase_S9 PRK10115 DAP2 protein|OsPOP9 - Putative Prolyl Oligopeptidase homologue, expressed	-1.89052
	29.5.1	protein.degradation.subtilases	LOC_Os03g02750.1	Transcript	highly similar to ( 508) AT1G04110 | Symbols: SDD1 | SDD1 (STOMATAL DENSITY AND DISTRIBUTION); serine-type endopeptidase | chr1:1061457-1063784 REVERSEPA_subtilisin_like Peptidase_S8 protein|OsSub25 - Putative Subtilisin homologue, expressed	-1.41129
	29.5.4	protein.degradation.aspartate protease	LOC_Os08g16660.1	Transcript	moderately similar to ( 324) AT1G79720 | Symbols: | aspartyl protease family protein | chr1:29997259-29998951 REVERSE Asp protein|aspartic proteinase nepenthesin precursor, putative, expressed	-1.12626
	29.5.9	protein.degradation.AAA type	LOC_Os07g09420.1	Transcript	moderately similar to ( 421) AT3G28580 | Symbols: | AAA-type ATPase family protein | chr3:10715736-10717238 FORWARD AAA protein|ATPase, putative, expressed	1.01819
	29.5.11.1	protein.degradation.ubiquitin.ubiquitin	LOC_Os04g53620.1	Transcript	highly similar to ( 659) AT4G05320 | Symbols: UBQ10 | UBQ10 (POLYUBIQUITIN 10); protein binding | chr4:2718559-2719932 FORWARDweakly similar to ( 135) UBIQ_WHEAT Ubiquitin - Triticum aestivum (Wheat) Ubiquitin UBQ Nedd8 ubiquitin UBL protein|ubiquitin family protein, putative, expressed	1.23007
	29.5.11.4.3.2	protein.degradation.ubiquitin.E3.SCF.FBOX	LOC_Os03g04270.1	Transcript	highly similar to ( 546) AT2G17020 | Symbols: | F-box family protein (FBL10) | chr2:7396559-7398787 REVERSE protein|OsFBL10 - F-box domain and LRR containing protein, expressed	-1.13005
	29.5.11.20	protein.degradation.ubiquitin.proteasom	LOC_Os11g40140.1	Transcript	moderately similar to ( 443) AT1G53850 | Symbols: PAE1 | PAE1; endopeptidase/ peptidase/ threonine-type endopeptidase | chr1:20104131-20105792 REVERSEmoderately similar to ( 461) PSA5_ORYSA Proteasome subunit alpha type 5 (EC 3.4.25.1) (20S proteasome alpha subunit E) (20S proteasome subunit alpha-5) - Oryza sativa (Rice) proteasome_alpha_type_5 proteasome_alpha PRK03996 proteasome_alpha_archeal …	-1.31387
	29.6	protein.folding	LOC_Os05g25210.1	Transcript	moderately similar to ( 469) AT2G38000 | Symbols: | chaperone protein dnaJ-related | chr2:15903315-15905276 REVERSE protein|expressed protein	2.62509
	30.2.8.2	signalling.receptor kinases.leucine rich repeat VIII-2	LOC_Os08g10330.1	Transcript	highly similar to ( 936) AT1G56130 | Symbols: | leucine-rich repeat family protein / protein kinase family protein | chr1:20994931-21000887 REVERSEweakly similar to ( 190) NORK_PEA Nodulation receptor kinase precursor (EC 2.7.11.1) - Pisum sativum (Garden pea) TyrKc S_TKc PTKc S_TKc Pkinase_Tyr Pkinase PTKc_EphR PTKc_Jak_rpt2 PTKc_Csk_like PTKc_Srm_Brk PTKc_Trk PTKc_Src_like PTKc_EGFR_like PTKc_I…	-1.11855
	30.2.11	signalling.receptor kinases.leucine rich repeat XI	LOC_Os02g06090.1	Transcript	moderately similar to ( 427) AT1G72300 | Symbols: | leucine-rich repeat transmembrane protein kinase, putative | chr1:27217679-27220966 REVERSEmoderately similar to ( 355) PSKR_DAUCA Phytosulfokine receptor precursor (EC 2.7.11.1) (Phytosulfokine LRR receptor kinase) - Daucus carota (Carrot) protein|phytosulfokine receptor precursor, putative, expressed	1.32136
	30.2.11	signalling.receptor kinases.leucine rich repeat XI	LOC_Os02g12420.1	Transcript	highly similar to ( 596) AT3G47570 | Symbols: | leucine-rich repeat transmembrane protein kinase, putative | chr3:17527611-17530748 FORWARDmoderately similar to ( 334) RPK1_IPONI Receptor-like protein kinase precursor (EC 2.7.11.1) - Ipomoea nil (Japanese morning glory) (Pharbitis nil) S_TKc S_TKc Pkinase_Tyr Pkinase TyrKc PTKc PTKc_Jak_rpt2 PTKc_Csk_like PTKc_Srm_Brk PTKc_Src_like PTKc_Trk PTKc_…	0.986895
	30.2.12	signalling.receptor kinases.leucine rich repeat XII	LOC_Os02g12420.1	Transcript	highly similar to ( 596) AT3G47570 | Symbols: | leucine-rich repeat transmembrane protein kinase, putative | chr3:17527611-17530748 FORWARDmoderately similar to ( 334) RPK1_IPONI Receptor-like protein kinase precursor (EC 2.7.11.1) - Ipomoea nil (Japanese morning glory) (Pharbitis nil) S_TKc S_TKc Pkinase_Tyr Pkinase TyrKc PTKc PTKc_Jak_rpt2 PTKc_Csk_like PTKc_Srm_Brk PTKc_Src_like PTKc_Trk PTKc_…	0.986895
	30.2.17	signalling.receptor kinases.DUF 26	LOC_Os08g04240.1	Transcript	weakly similar to ( 153) AT5G48540 | Symbols: | 33 kDa secretory protein-related | chr5:19669096-19669887 REVERSE protein|cysteine-rich repeat secretory protein 55 precursor, putative, expressed	-1.36524
	30.2.24	signalling.receptor kinases.S-locus glycoprotein like	LOC_Os07g35690.1	Transcript	moderately similar to ( 482) AT4G23180 | Symbols: CRK10, RLK4 | CRK10 (CYSTEINE-RICH RLK10); ATP binding / kinase/ protein kinase/ protein serine/threonine kinase/ protein tyrosine kinase | chr4:12138171-12140780 FORWARDmoderately similar to ( 201) PSKR_DAUCA Phytosulfokine receptor precursor (EC 2.7.11.1) (Phytosulfokine LRR receptor kinase) - Daucus carota (Carrot) TyrKc Pkinase_Tyr S_TKc PTKc …	0.97377
	30.2.24	signalling.receptor kinases.S-locus glycoprotein like	LOC_Os08g10330.1	Transcript	highly similar to ( 936) AT1G56130 | Symbols: | leucine-rich repeat family protein / protein kinase family protein | chr1:20994931-21000887 REVERSEweakly similar to ( 190) NORK_PEA Nodulation receptor kinase precursor (EC 2.7.11.1) - Pisum sativum (Garden pea) TyrKc S_TKc PTKc S_TKc Pkinase_Tyr Pkinase PTKc_EphR PTKc_Jak_rpt2 PTKc_Csk_like PTKc_Srm_Brk PTKc_Trk PTKc_Src_like PTKc_EGFR_like PTKc_I…	-1.11855
	30.2.24	signalling.receptor kinases.S-locus glycoprotein like	LOC_Os11g11780.1	Transcript	moderately similar to ( 216) AT4G23200 | Symbols: | protein kinase family protein | chr4:12145380-12147934 REVERSEweakly similar to ( 149) PSKR_DAUCA Phytosulfokine receptor precursor (EC 2.7.11.1) (Phytosulfokine LRR receptor kinase) - Daucus carota (Carrot) Pkinase_Tyr Pkinase S_TKc PTKc TyrKc S_TKc PTKc_Fes_like PTKc_EphR PTKc_Jak_rpt2 PTKc_Tec_like PTKc_Itk PTKc_Src_like PTKc_Jak2_Jak3_rpt2 P…	-1.0055
	30.2.24	signalling.receptor kinases.S-locus glycoprotein like	LOC_Os07g35390.1	Transcript	moderately similar to ( 473) AT4G05200 | Symbols: | protein kinase family protein | chr4:2679793-2682309 REVERSEmoderately similar to ( 202) NORK_MEDTR Nodulation receptor kinase precursor (EC 2.7.11.1) (Does not make infections protein 2) (Symbiosis receptor-like kinase) (MtSYMRK) - Medicago truncatula (Barrel medic) TyrKc S_TKc Pkinase_Tyr PTKc Pkinase S_TKc PTKc_Jak_rpt2 PTKc_Srm_Brk SPS1 PTKc…	-2.01589
	30.2.99	signalling.receptor kinases.misc	LOC_Os06g06760.1	Transcript	moderately similar to ( 464) AT2G45910 | Symbols: | protein kinase family protein / U-box domain-containing protein | chr2:18894520-18898212 FORWARDmoderately similar to ( 250) STIP_SOYBN Heat shock protein STI (Stress-inducible protein) (GmSTI) - Glycine max (Soybean) S_TKc S_TKc Pkinase Pkinase_Tyr PTKc TyrKc SPS1 PTKc_Csk_like PTKc_Src_like PTKc_Ror PTKc_Srm_Brk PTKc_Trk PTKc_EphR PTKc_InsR_li…	-3.75954
	30.2.99	signalling.receptor kinases.misc	LOC_Os11g07230.1	Transcript	highly similar to ( 679) AT3G47570 | Symbols: | leucine-rich repeat transmembrane protein kinase, putative | chr3:17527611-17530748 FORWARDmoderately similar to ( 391) RPK1_IPONI Receptor-like protein kinase precursor (EC 2.7.11.1) - Ipomoea nil (Japanese morning glory) (Pharbitis nil) S_TKc S_TKc PTKc Pkinase_Tyr TyrKc Pkinase PTKc_Csk_like PTKc_Srm_Brk PTKc_Trk PTKc_Jak_rpt2 PTKc_Src_like PTKc_…	-1.09656
	30.2.99	signalling.receptor kinases.misc	LOC_Os02g12420.1	Transcript	highly similar to ( 596) AT3G47570 | Symbols: | leucine-rich repeat transmembrane protein kinase, putative | chr3:17527611-17530748 FORWARDmoderately similar to ( 334) RPK1_IPONI Receptor-like protein kinase precursor (EC 2.7.11.1) - Ipomoea nil (Japanese morning glory) (Pharbitis nil) S_TKc S_TKc Pkinase_Tyr Pkinase TyrKc PTKc PTKc_Jak_rpt2 PTKc_Csk_like PTKc_Srm_Brk PTKc_Src_like PTKc_Trk PTKc_…	0.986895
	30.2.99	signalling.receptor kinases.misc	LOC_Os09g28470.1	Transcript	moderately similar to ( 487) AT3G19230 | Symbols: | leucine-rich repeat family protein | chr3:6661088-6663519 REVERSEweakly similar to ( 112) NORK_PEA Nodulation receptor kinase precursor (EC 2.7.11.1) - Pisum sativum (Garden pea) protein|leucine-rich repeat family protein, putative, expressed	-1.0813
	30.2.99	signalling.receptor kinases.misc	LOC_Os11g47310.1	Transcript	moderately similar to ( 351) AT3G47570 | Symbols: | leucine-rich repeat transmembrane protein kinase, putative | chr3:17527611-17530748 FORWARDweakly similar to ( 198) PSKR_DAUCA Phytosulfokine receptor precursor (EC 2.7.11.1) (Phytosulfokine LRR receptor kinase) - Daucus carota (Carrot) Pkinase_Tyr S_TKc S_TKc Pkinase TyrKc PTKc PTKc_Src_like PTKc_Srm_Brk PTKc_Csk_like PTKc_Jak_rpt2 PTKc_Frk_lik…	-2.45325
	30.2.99	signalling.receptor kinases.misc	LOC_Os03g36650.1	Transcript	weakly similar to ( 126) AT3G22060 | Symbols: | receptor protein kinase-related | chr3:7771065-7772137 FORWARD protein|cysteine-rich repeat secretory protein 55 precursor, putative, expressed	-1.22962
	30.3	signalling.calcium	LOC_Os08g39290.1	Transcript	weakly similar to ( 107) AT2G44310 | Symbols: | calcium-binding EF hand family protein | chr2:18309285-18309713 FORWARD protein|EF hand family protein, expressed	-1.13639
	30.3	signalling.calcium	LOC_Os04g51610.1	Transcript	nearly identical (1402) AT5G57110 | Symbols: ACA8, AT-ACA8 | ACA8 (AUTOINHIBITED CA2+ -ATPASE, ISOFORM 8); calcium-transporting ATPase/ calmodulin binding / protein self-association | chr5:23109729-23116857 REVERSEhighly similar to ( 815) ACA5_ORYSA Probable calcium-transporting ATPase 5, plasma membrane-type (EC 3.6.3.8) (Ca(2+)-ATPase isoform 5) - Oryza sativa (Rice) MgtA PRK10517 E1-E2_ATPase …	0.969932
	30.3	signalling.calcium	LOC_Os07g43970.1	Transcript	highly similar to ( 506) AT3G13600 | Symbols: | calmodulin-binding family protein | chr3:4445102-4447383 FORWARD protein|calmodulin-binding protein, putative, expressed	-1.02919
	30.3	signalling.calcium	LOC_Os05g06920.1	Transcript	moderately similar to ( 406) AT3G17470 | Symbols: ATCRSH | RelA/SpoT domain-containing protein / calcium-binding EF-hand family protein | chr3:5979868-5981968 FORWARD SpoT PRK11092 RelA_SpoT relA protein|relA-SpoT like protein RSH4, putative, expressed	1.12043
	30.3	signalling.calcium	LOC_Os08g42750.1	Transcript	highly similar to ( 584) AT3G51850 | Symbols: CPK13 | CPK13; ATP binding / calcium ion binding / calmodulin-dependent protein kinase/ kinase/ protein kinase/ protein serine/threonine kinase/ protein tyrosine kinase | chr3:19232667-19235526 FORWARDmoderately similar to ( 463) CDPK2_ORYSA Calcium-dependent protein kinase, isoform 2 (EC 2.7.11.1) (CDPK 2) - Oryza sativa (Rice) S_TKc S_TKc Pkinase SP…	1.34848
	30.5	signalling.G-proteins	LOC_Os01g37460.1	Transcript	weakly similar to ( 102) AT3G15680 | Symbols: | zinc finger (Ran-binding) family protein | chr3:5315437-5316048 FORWARD protein|zinc finger family protein, putative, expressed	-1.03355
	30.5	signalling.G-proteins	LOC_Os01g61170.1	Transcript	weakly similar to ( 122) AT2G40380 | Symbols: PRA1.B2 | PRA1.B2 (PRENYLATED RAB ACCEPTOR 1.B2) | chr2:16864734-16865375 REVERSE PRA1 protein|prenylated rab acceptor, putative, expressed	1.14236
	30.6	signalling.MAP kinases	LOC_Os05g50120.1	Transcript	highly similar to ( 715) AT1G73670 | Symbols: ATMPK15 | ATMPK15; MAP kinase/ kinase | chr1:27700212-27703168 FORWARDnearly identical (1078) MPK17_ORYSA Mitogen-activated protein kinase 17 (EC 2.7.11.24) (MAP kinase 17) - Oryza sativa (Rice) S_TKc S_TKc Pkinase SPS1 Pkinase_Tyr TyrKc PTKc PTKc_Jak_rpt2 PTKc_Jak2_Jak3_rpt2 PTKc_EphR PTKc_EphR_A PTKc_Src_like PTKc_EphR_B PTKc_Srm_Brk PTKc_EphR_A2 PT…	-0.962157
	30.11	signalling.light	LOC_Os02g38120.1	Transcript	moderately similar to ( 438) AT1G67900 | Symbols: | phototropic-responsive NPH3 family protein | chr1:25467737-25469888 FORWARDweakly similar to ( 184) NPH3_ORYSA Coleoptile phototropism protein 1 (Non-phototropic hypocotyl 3-like protein) (NPH3-like protein) - Oryza sativa (Rice)NPH3 protein|BTBN3 - Bric-a-Brac, Tramtrack, Broad Complex BTB domain with non-phototropic hypocotyl 3 NPH3 domain, ex…	-1.00586
	31.1	cell.organisation	LOC_Os01g71780.1	Transcript	moderately similar to ( 373) AT3G51930 | Symbols: | transducin family protein / WD-40 repeat family protein | chr3:19271672-19272919 FORWARD WD40 protein|WD domain, G-beta repeat domain containing protein, expressed	1.36133
	31.1	cell.organisation	LOC_Os03g02550.1	Transcript	moderately similar to ( 333) AT3G61060 | Symbols: AtPP2-A13 | AtPP2-A13 (Arabidopsis thaliana phloem protein 2-A13); carbohydrate binding | chr3:22603166-22604336 FORWARD protein|OsFBX76 - F-box domain containing protein, expressed	-1.43473
	31.1	cell.organisation	LOC_Os03g46440.1	Transcript	moderately similar to ( 452) AT5G45110 | Symbols: NPR3 | NPR3 (NPR1-LIKE PROTEIN 3); protein binding | chr5:18229319-18231334 FORWARD protein|BTBA4 - Bric-a-Brac,Tramtrack, Broad Complex BTB domain with Ankyrin repeat region, expressed	1.93986
	31.4	cell.vesicle transport	LOC_Os04g58870.1	Transcript	moderately similar to ( 297) AT5G03540 | Symbols: ATEXO70A1 | ATEXO70A1 (exocyst subunit EXO70 family protein A1); protein binding | chr5:890194-893916 FORWARD Exo70 protein|exo70 exocyst complex subunit, putative, expressed	1.04014
	31.4	cell.vesicle transport	LOC_Os01g61170.1	Transcript	weakly similar to ( 122) AT2G40380 | Symbols: PRA1.B2 | PRA1.B2 (PRENYLATED RAB ACCEPTOR 1.B2) | chr2:16864734-16865375 REVERSE PRA1 protein|prenylated rab acceptor, putative, expressed	1.14236
	33.99	development.unspecified	LOC_Os02g43030.1	Transcript	weakly similar to ( 134) AT3G43660 | Symbols: | nodulin, putative | chr3:15565332-15565928 FORWARDvery weakly similar to (97.1) NO21_SOYBN Nodulin 21 (N-21) - Glycine max (Soybean) Nodulin-21_like_1 DUF125 Nodulin-21 Nodulin-21_like_2 CCC1_like protein|integral membrane protein, putative, expressed	-1.01872
	33.99	development.unspecified	LOC_Os03g58580.1	Transcript	highly similar to ( 657) AT2G39210 | Symbols: | nodulin family protein | chr2:16366287-16368231 REVERSENodulin-like protein|nodulin, putative, expressed	0.969862
	33.99	development.unspecified	LOC_Os06g44750.1	Transcript	weakly similar to ( 173) AT5G57390 | Symbols: AIL5, CHO1 | AIL5 (AINTEGUMENTA-LIKE 5); DNA binding / transcription factor | chr5:23253459-23256437 REVERSEweakly similar to ( 165) BBM1_BRANA Protein BABY BOOM 1 (BnBBM1) - Brassica napus (Rape)AP2 AP2 protein|AP2 domain containing protein, expressed	-2.6247
	33.99	development.unspecified	LOC_Os06g08110.1	Transcript	highly similar to ( 527) AT1G80530 | Symbols: | nodulin family protein | chr1:30278224-30280247 REVERSENodulin-like protein|nodulin, putative, expressed	1.07584
	33.99	development.unspecified	LOC_Os01g73950.1	Transcript	moderately similar to ( 477) AT3G48250 | Symbols: | pentatricopeptide (PPR) repeat-containing protein | chr3:17870064-17871929 REVERSEvery weakly similar to (93.2) RF1_ORYSA Rf1 protein, mitochondrial precursor (PPR protein) (Fertility restorer) (Restorer for CMS) - Oryza sativa (Rice) protein|PPR repeat containing protein, expressed	-1.23312
	33.99	development.unspecified	LOC_Os03g19900.1	Transcript	moderately similar to ( 248) AT5G65510 | Symbols: AIL7 | AIL7 (AINTEGUMENTA-like 7); DNA binding / transcription factor | chr5:26185829-26189413 FORWARDmoderately similar to ( 243) BBM2_BRANA Protein BABY BOOM 2 (BnBBM2) - Brassica napus (Rape)AP2 AP2 protein|AP2 domain containing protein, expressed	1.92848
	33.99	development.unspecified	LOC_Os07g42354.1	Transcript	moderately similar to ( 283) AT5G01110 | Symbols: | pentatricopeptide (PPR) repeat-containing protein | chr5:42114-44303 REVERSEmoderately similar to ( 248) RF1_ORYSA Rf1 protein, mitochondrial precursor (PPR protein) (Fertility restorer) (Restorer for CMS) - Oryza sativa (Rice) protein|PPR repeat domain containing protein, putative, expressed	-1.16926
	33.99	development.unspecified	LOC_Os04g42420.1	Transcript	highly similar to ( 555) AT1G80530 | Symbols: | nodulin family protein | chr1:30278224-30280247 REVERSENodulin-like protein|nodulin, putative, expressed	1.6435
	33.99	development.unspecified	LOC_Os01g58910.1	Transcript	moderately similar to ( 417) AT5G07050 | Symbols: | LOCATED IN: membrane; CONTAINS InterPro DOMAIN/s: Protein of unknown function DUF6, transmembrane (InterPro:IPR000620); BEST Arabidopsis thaliana protein match is: nodulin MtN21 family protein (TAIR:AT2G40900.1); Has 2288 Blast hits to 2270 proteins in 280 species: Archae - 23; Bacteria - 774; Metazoa - 5; Fungi - 0; Plants - 641; Viruses - 0; O…	-1.98676
	33.99	development.unspecified	LOC_Os12g32620.1	Transcript	moderately similar to ( 293) AT1G10200 | Symbols: WLIM1 | WLIM1; transcription factor/ zinc ion binding | chr1:3346677-3347763 REVERSEmoderately similar to ( 248) SF3_HELAN Pollen-specific protein SF3 - Helianthus annuus (Common sunflower) protein|OsWLIM1 - LIM domain protein, putative actin-binding protein and transcription factor, expressed	-1.32488
	33.99	development.unspecified	LOC_Os04g49660.1	Transcript	very weakly similar to (83.6) AT5G47060 | Symbols: | senescence-associated protein-related | chr5:19116843-19117639 FORWARD protein|DUF581 domain containing protein, expressed	-0.985245
	34.2	transport.sugars	LOC_Os03g10100.1	Transcript	highly similar to ( 625) AT3G18830 | Symbols: ATPLT5 | ATPLT5 (POLYOL TRANSPORTER 5); D-ribose transmembrane transporter/ D-xylose transmembrane transporter/ carbohydrate transmembrane transporter/ galactose transmembrane transporter/ glucose transmembrane transporter/ glycerol transmembrane transporter/ mann | chr3:6489000-6491209 REVERSEweakly similar to ( 176) STC_RICCO Sugar carrier protein C…	1.40367
	34.2	transport.sugars	LOC_Os04g43210.1	Transcript	highly similar to ( 696) AT1G30220 | Symbols: ATINT2, INT2 | INT2 (INOSITOL TRANSPORTER 2); carbohydrate transmembrane transporter/ sugar:hydrogen symporter | chr1:10632957-10635439 REVERSEweakly similar to ( 157) STC_RICCO Sugar carrier protein C - Ricinus communis (Castor bean) Sugar_tr xylE PRK03893 protein|transporter family protein, putative, expressed	-1.16834
	34.2	transport.sugars	LOC_Os12g03899.1	Transcript	highly similar to ( 509) AT3G43790 | Symbols: ZIFL2 | ZIFL2 (ZINC INDUCED FACILITATOR-like 2); carbohydrate transmembrane transporter/ sugar:hydrogen symporter | chr3:15655443-15658848 FORWARD protein|major facilitator superfamily antiporter, putative, expressed	1.04538
	34.3	transport.amino acids	LOC_Os07g04180.1	Transcript	highly similar to ( 611) AT5G49630 | Symbols: AAP6 | AAP6 (AMINO ACID PERMEASE 6); acidic amino acid transmembrane transporter/ amino acid transmembrane transporter/ neutral amino acid transmembrane transporter | chr5:20142681-20146441 REVERSE Aa_trans protein|amino acid transporter, putative, expressed	1.23399
	34.3	transport.amino acids	LOC_Os01g11160.1	Transcript	highly similar to ( 719) AT2G34960 | Symbols: CAT5 | CAT5 (CATIONIC AMINO ACID TRANSPORTER 5); L-glutamate transmembrane transporter/ L-lysine transmembrane transporter/ arginine transmembrane transporter/ cationic amino acid transmembrane transporter | chr2:14744175-14745884 REVERSE PotE AA_permease LysP AnsP protein|amino acid permease family protein, putative, expressed	-0.95271
	34.5	transport.ammonium	LOC_Os02g34580.1	Transcript	highly similar to ( 556) AT2G38290 | Symbols: ATAMT2, AMT2;1 | ATAMT2 (AMMONIUM TRANSPORTER 2); ammonium transmembrane transporter/ high affinity secondary active ammonium transmembrane transporter | chr2:16039672-16042291 REVERSE AmtB PRK10666 Ammonium_transp protein|ammonium transporter protein, putative, expressed	-1.69144
	34.7	transport.phosphate	LOC_Os06g29790.1	Transcript	highly similar to ( 853) AT1G68740 | Symbols: | EXS family protein / ERD1/XPR1/SYG1 family protein | chr1:25812735-25816574 REVERSE EXS COG5409 protein|phosphate transporter 1, putative, expressed	-1.07857
	34.9	transport.metabolite transporters at the mitochondrial membrane	LOC_Os05g32630.1	Transcript	moderately similar to ( 358) AT3G05290 | Symbols: PNC1 | PNC1 (PEROXISOMAL ADENINE NUCLEOTIDE CARRIER 1); ADP transmembrane transporter/ ATP transmembrane transporter/ binding | chr3:1506129-1507614 REVERSE protein|mitochondrial carrier protein, putative, expressed	0.958456
	34.9	transport.metabolite transporters at the mitochondrial membrane	LOC_Os03g11510.1	Transcript	moderately similar to ( 434) AT1G74240 | Symbols: | mitochondrial substrate carrier family protein | chr1:27917437-27919987 FORWARD Mito_carr protein|mitochondrial carrier protein, putative, expressed	-1.17597
	34.10	transport.nucleotides	LOC_Os03g08880.1	Transcript	weakly similar to ( 164) AT1G28220 | Symbols: ATPUP3 | ATPUP3; purine transmembrane transporter | chr1:9860303-9861434 REVERSETPT protein|purine permease, putative, expressed	-2.00726
	34.11	transport.NDP-sugars at the ER	LOC_Os06g39260.1	Transcript	moderately similar to ( 451) AT1G14360 | Symbols: ATUTR3, UTR3 | UTR3 (UDP-GALACTOSE TRANSPORTER 3); pyrimidine nucleotide sugar transmembrane transporter | chr1:4911362-4913029 REVERSE UAA protein|solute carrier family 35 member B1, putative, expressed	-1.41696
	34.13	transport.peptides and oligopeptides	LOC_Os03g13250.1	Transcript	highly similar to ( 736) AT2G02040 | Symbols: ATPTR2-B, NTR1, PTR2-B, PTR2, ATPTR2 | PTR2 (PEPTIDE TRANSPORTER 2); dipeptide transporter/ high affinity oligopeptide transporter/ nitrate transmembrane transporter/ peptide transporter/ transporter/ tripeptide transporter | chr2:487542-489707 FORWARD PTR2 PTR2 protein|peptide transporter PTR2, putative, expressed	1.121
	34.13	transport.peptides and oligopeptides	LOC_Os01g55610.1	Transcript	moderately similar to ( 454) AT1G52190 | Symbols: | proton-dependent oligopeptide transport (POT) family protein | chr1:19434671-19438673 FORWARD PTR2 PTR2 protein|peptide transporter PTR2, putative, expressed	1.75206
	34.13	transport.peptides and oligopeptides	LOC_Os05g33960.1	Transcript	highly similar to ( 538) AT1G68570 | Symbols: | proton-dependent oligopeptide transport (POT) family protein | chr1:25746811-25750110 FORWARD PTR2 PTR2 protein|peptide transporter PTR2, putative, expressed	1.07084
	34.14	transport.unspecified cations	LOC_Os04g51830.1	Transcript	moderately similar to ( 265) AT4G10310 | Symbols: HKT1, ATHKT1 | HKT1 (HIGH-AFFINITY K+ TRANSPORTER 1); sodium ion transmembrane transporter | chr4:6392008-6395667 FORWARDhighly similar to ( 754) HKT7_ORYSA Probable cation transporter HKT7 (OsHKT7) - Oryza sativa (Rice) TrkH protein|OsHKT1;4 - Na+ transporter, expressed	-1.40204
	34.14	transport.unspecified cations	LOC_Os09g31130.1	Transcript	highly similar to ( 661) AT5G47560 | Symbols: ATTDT, ATSDAT, TDT | TDT (TONOPLAST DICARBOXYLATE TRANSPORTER); malate transmembrane transporter/ sodium:dicarboxylate symporter | chr5:19287895-19290347 REVERSE SLC13_permease CitT Na_sulph_symp ArsB_NhaD_permease protein|citrate transporter, putative, expressed	1.78801
	34.15	transport.potassium	LOC_Os09g27580.1	Transcript	moderately similar to ( 491) AT4G13420 | Symbols: HAK5, ATHAK5 | HAK5 (HIGH AFFINITY K+ TRANSPORTER 5); potassium ion transmembrane transporter/ potassium:sodium symporter | chr4:7797038-7802174 REVERSEnearly identical (1325) HAK17_ORYSA Probable potassium transporter 17 (OsHAK17) - Oryza sativa (Rice)K_trans Kup trkD protein|potassium transporter, putative, expressed	1.53227
	34.16	transport.ABC transporters and multidrug resistance systems	LOC_Os12g03899.1	Transcript	highly similar to ( 509) AT3G43790 | Symbols: ZIFL2 | ZIFL2 (ZINC INDUCED FACILITATOR-like 2); carbohydrate transmembrane transporter/ sugar:hydrogen symporter | chr3:15655443-15658848 FORWARD protein|major facilitator superfamily antiporter, putative, expressed	1.04538
	34.16	transport.ABC transporters and multidrug resistance systems	LOC_Os01g50100.1	Transcript	highly similar to ( 716) AT2G47000 | Symbols: MDR4, PGP4, ABCB4, ATPGP4 | ABCB4 (ATP BINDING CASSETTE SUBFAMILY B4); ATPase, coupled to transmembrane movement of substances / xenobiotic-transporting ATPase | chr2:19310008-19314750 REVERSEmoderately similar to ( 470) MDR_ORYSA Putative multidrug resistance protein (P-glycoprotein) - Oryza sativa (Rice) MdlB ABC_MTABC3_MDL1_MDL2 SunT PRK11176 ABCC_…	1.0381
	34.18	transport.unspecified anions	LOC_Os08g20570.1	Transcript	highly similar to ( 882) AT5G33280 | Symbols: | chloride channel-like (CLC) protein, putative | chr5:12549280-12552305 FORWARD ClC_6_like ClC_euk ClC_3_like Voltage_CLC EriC ClC_1_like EriC Voltage_gated_ClC PRK05277 EriC_like protein|chloride channel protein, putative, expressed	2.75751
	34.18	transport.unspecified anions	LOC_Os12g25200.1	Transcript	highly similar to ( 825) AT3G27170 | Symbols: CLC-B, ATCLC-B | CLC-B (CHLORIDE CHANNEL B); anion channel/ voltage-gated chloride channel | chr3:10024147-10026921 FORWARD ClC_6_like ClC_euk ClC_3_like Voltage_CLC EriC EriC PRK05277 Voltage_gated_ClC ClC_1_like EriC_like protein|chloride transporter, chloride channel family, putative, expressed	4.14965
	34.19.1	transport.Major Intrinsic Proteins.PIP	LOC_Os07g26630.1	Transcript	moderately similar to ( 432) AT2G37170 | Symbols: PIP2B, PIP2;2 | PIP2B (PLASMA MEMBRANE INTRINSIC PROTEIN 2); water channel | chr2:15613624-15614791 REVERSEhighly similar to ( 527) PIP24_ORYSA Aquaporin PIP2.4 (Plasma membrane intrinsic protein 2.4) (OsPIP2.4) - Oryza sativa (Rice) MIP MIP GlpF PRK05420 protein|aquaporin protein, putative, expressed	1.33133
	34.19.2	transport.Major Intrinsic Proteins.TIP	LOC_Os02g44080.1	Transcript	moderately similar to ( 295) AT5G47450 | Symbols: ATTIP2;3, TIP2;3, DELTA-TIP3 | AtTIP2;3; ammonia transporter/ methylammonium transmembrane transporter/ water channel | chr5:19248509-19249466 REVERSEmoderately similar to ( 362) TIP21_ORYSA Probable aquaporin TIP2.1 (Tonoplast intrinsic protein 2.1) (OsTIP2.1) - Oryza sativa (Rice) MIP MIP GlpF PRK05420 protein|aquaporin protein, putative, expres…	-3.92312
	34.99	transport.misc	LOC_Os08g28170.1	Transcript	moderately similar to ( 499) AT2G34190 | Symbols: | xanthine/uracil permease family protein | chr2:14437065-14439407 FORWARD Xan_ur_permease UraA protein|nucleobase-ascorbate transporter, putative, expressed	-1.19739
	34.99	transport.misc	LOC_Os01g60230.1	Transcript	moderately similar to ( 499) AT5G01990 | Symbols: | auxin efflux carrier family protein | chr5:377373-379600 REVERSE Mem_trans protein|auxin efflux carrier component, putative, expressed	0.985085
	34.99	transport.misc	LOC_Os12g03899.1	Transcript	highly similar to ( 509) AT3G43790 | Symbols: ZIFL2 | ZIFL2 (ZINC INDUCED FACILITATOR-like 2); carbohydrate transmembrane transporter/ sugar:hydrogen symporter | chr3:15655443-15658848 FORWARD protein|major facilitator superfamily antiporter, putative, expressed	1.04538
	35.2	not assigned.unknown	LOC_Os07g42834.1	Transcript	weakly similar to ( 120) AT1G58120 | Symbols: | unknown protein | chr1:21520962-21522224 FORWARD protein|retrotransposon protein, putative, unclassified, expressed	1.82394
	35.2	not assigned.unknown	LOC_Os06g05740.1	Transcript	moderately similar to ( 239) AT4G29520 | Symbols: | LOCATED IN: endoplasmic reticulum, plasma membrane; EXPRESSED IN: 23 plant structures; EXPRESSED DURING: 13 growth stages; CONTAINS InterPro DOMAIN/s: Saposin B (InterPro:IPR008139); Has 120 Blast hits to 120 proteins in 43 species: Archae - 2; Bacteria - 0; Metazoa - 42; Fungi - 10; Plants - 19; Viruses - 0; Other Eukaryotes - 47 (source: NCBI …	-1.40754
	35.2	not assigned.unknown	LOC_Os02g21920.1	Transcript	very weakly similar to (82.8) AT1G23150 | Symbols: | unknown protein | chr1:8206948-8207461 FORWARD protein|CPuORF24 - conserved peptide uORF-containing transcript, expressed	1.27824
	35.2	not assigned.unknown	LOC_Os10g08780.1	Transcript	protein|expressed protein	-1.07793
	35.2	not assigned.unknown	LOC_Os03g51350.1	Transcript	protein|expressed protein	1.04399
	35.2	not assigned.unknown	LOC_Os01g09990.1	Transcript	protein|helix-loop-helix DNA-binding domain containing protein, expressed	-1.23708
	35.2	not assigned.unknown	LOC_Os07g03120.1	Transcript	protein|expressed protein	0.989704
	35.2	not assigned.unknown	LOC_Os10g34580.1	Transcript	moderately similar to ( 329) AT3G02680 | Symbols: NBS1, ATNBS1 | NBS1 (NIJMEGEN BREAKAGE SYNDROME 1) | chr3:576378-579226 FORWARD protein|FHA domain containing protein, putative, expressed	-1.15061
	35.2	not assigned.unknown	LOC_Os02g36500.1	Transcript	moderately similar to ( 289) AT4G39860 | Symbols: | unknown protein | chr4:18499909-18501472 FORWARD protein|expressed protein	1.36479
	35.2	not assigned.unknown	LOC_Os02g22160.1	Transcript	moderately similar to ( 327) AT1G68390 | Symbols: | unknown protein | chr1:25642838-25645484 FORWARDDUF266 protein|DNA binding protein, putative, expressed	-0.96828
	35.2	not assigned.unknown	LOC_Os05g44060.1	Transcript	protein|expressed protein	1.01804
	35.2	not assigned.unknown	LOC_Os06g46250.1	Transcript	protein|expressed protein	1.54692
	35.2	not assigned.unknown	LOC_Os01g26970.1	Transcript	moderately similar to ( 333) AT2G39080 | Symbols: | binding / catalytic | chr2:16309981-16312475 REVERSE protein|expressed protein	1.07157
	35.2	not assigned.unknown	LOC_Os08g15050.1	Transcript	CCT protein|CCT/B-box zinc finger protein, putative, expressed	1.39842
	35.2	not assigned.unknown	LOC_Os03g18840.1	Transcript	moderately similar to ( 453) AT5G11240 | Symbols: | transducin family protein / WD-40 repeat family protein | chr5:3582949-3586782 FORWARD WD40 protein|NUC189 domain containing protein, expressed	-1.01464
	35.2	not assigned.unknown	LOC_Os01g03310.1	Transcript	weakly similar to ( 127) IBBR_ORYSA Bowman-Birk type bran trypsin inhibitor precursor (Protein RBBI3-3) (RBTI) (OSE727A) - Oryza sativa (Rice) protein|BBTI1 - Bowman-Birk type bran trypsin inhibitor precursor, expressed	1.42369
	35.2	not assigned.unknown	LOC_Os01g33762.1	Transcript	protein|expressed protein	-1.26639
	35.2	not assigned.unknown	LOC_Os02g26790.1	Transcript	protein|expressed protein	1.43934
	35.2	not assigned.unknown	LOC_Os09g28580.1	Transcript	protein|expressed protein	-1.00171
	35.2	not assigned.unknown	LOC_Os10g06680.1	Transcript	protein|expressed protein	-2.88098
	35.2	not assigned.unknown	LOC_Os01g59320.1	Transcript	protein|expressed protein	1.04671
	35.2	not assigned.unknown	LOC_Os01g03320.1	Transcript	weakly similar to ( 137) IBBR_ORYSA Bowman-Birk type bran trypsin inhibitor precursor (Protein RBBI3-3) (RBTI) (OSE727A) - Oryza sativa (Rice) protein|BBTI2 - Bowman-Birk type bran trypsin inhibitor precursor, expressed	1.139
	35.2	not assigned.unknown	LOC_Os03g63250.1	Transcript	highly similar to ( 796) AT4G24840 | Symbols: | FUNCTIONS IN: molecular_function unknown; INVOLVED IN: protein transport, Golgi organization; LOCATED IN: vacuole; EXPRESSED IN: 23 plant structures; EXPRESSED DURING: 13 growth stages; CONTAINS InterPro DOMAIN/s: COG complex component, COG2 (InterPro:IPR009316); Has 214 Blast hits to 204 proteins in 99 species: Archae - 0; Bacteria - 0; Metazoa - 1…	2.67045
	35.2	not assigned.unknown	LOC_Os03g53540.1	Transcript	DUF1677 protein|expressed protein	2.54981
	35.2	not assigned.unknown	LOC_Os05g46890.1	Transcript	protein|expressed protein	3.99305
	35.2	not assigned.unknown	LOC_Os05g50100.1	Transcript	protein|expressed protein	1.02404
	35.2	not assigned.unknown	LOC_Os01g03530.1	Transcript	highly similar to ( 681) AT1G23010 | Symbols: LPR1 | LPR1 (Low Phosphate Root1); copper ion binding / oxidoreductase, acting on diphenols and related substances as donors, oxygen as acceptor | chr1:8147353-8149580 FORWARDSufI PRK10965 protein|multicopper oxidase domain containing protein, expressed	-1.7818
	35.2	not assigned.unknown	LOC_Os01g45830.1	Transcript	moderately similar to ( 456) AT1G80310 | Symbols: | sulfate transmembrane transporter | chr1:30194951-30196345 FORWARD protein|sulfate transporter, putative, expressed	1.63578
	35.2	not assigned.unknown	LOC_Os01g29330.1	Transcript	weakly similar to ( 120) AT5G27370 | Symbols: | unknown protein | chr5:9667311-9667886 FORWARDDUF679 protein|expressed protein	-1.14006
	35.2	not assigned.unknown	LOC_Os07g32710.1	Transcript	protein|retrotransposon protein, putative, unclassified, expressed	-1.0681
	35.2	not assigned.unknown	LOC_Os07g10480.1	Transcript	protein|expressed protein	1.02735
	35.2	not assigned.unknown	LOC_Os09g36100.1	Transcript	very weakly similar to (98.2) AT3G51100 | Symbols: | unknown protein | chr3:18980531-18982174 REVERSE protein|expressed protein	1.65964
	35.2	not assigned.unknown	LOC_Os06g10100.1	Transcript	protein|expressed protein	1.5013
	35.2	not assigned.unknown	LOC_Os04g56790.1	Transcript	moderately similar to ( 416) AT5G39590 | Symbols: | FUNCTIONS IN: molecular_function unknown; INVOLVED IN: N-terminal protein myristoylation; LOCATED IN: cellular_component unknown; EXPRESSED IN: 24 plant structures; EXPRESSED DURING: 15 growth stages; CONTAINS InterPro DOMAIN/s: TLDc (InterPro:IPR006571); Has 144 Blast hits to 144 proteins in 62 species: Archae - 0; Bacteria - 0; Metazoa - 76; F…	2.88307
	35.2	not assigned.unknown	LOC_Os03g01980.1	Transcript	protein|KIP1, putative, expressed	1.41327
	35.2	not assigned.unknown	LOC_Os01g24764.1	Transcript	protein|expressed protein	-5.24009
	35.2	not assigned.unknown	LOC_Os08g13014.1	Transcript	protein|expressed protein	1.6999
	35.2	not assigned.unknown	LOC_Os10g40510.1	Transcript	HPS_like protein|LTPL144 - Protease inhibitor/seed storage/LTP family protein precursor, expressed	-1.53904
	35.2	not assigned.unknown	LOC_Os03g62240.1	Transcript	weakly similar to ( 184) AT4G09620 | Symbols: | FUNCTIONS IN: molecular_function unknown; INVOLVED IN: biological_process unknown; LOCATED IN: chloroplast; EXPRESSED IN: 24 plant structures; EXPRESSED DURING: 15 growth stages; CONTAINS InterPro DOMAIN/s: Mitochodrial transcription termination factor-related (InterPro:IPR003690); Has 120 Blast hits to 97 proteins in 13 species: Archae - 0; Bacteri…	1.78829
	35.2	not assigned.unknown	LOC_Os03g48030.1	Transcript	moderately similar to ( 209) AT5G62720 | Symbols: | integral membrane HPP family protein | chr5:25191969-25194845 FORWARDHPP protein|integral membrane HPP family protein, putative, expressed	1.93981
	35.2	not assigned.unknown	LOC_Os04g45340.1	Transcript	protein|expressed protein	0.994315
	35.2	not assigned.unknown	LOC_Os01g21144.1	Transcript	protein|expressed protein	1.79663
	35.2	not assigned.unknown	LOC_Os12g08200.1	Transcript	protein|expressed protein	-1.35721
	35.2	not assigned.unknown	LOC_Os11g35540.1	Transcript	protein|expressed protein	-2.1174
	35.2	not assigned.unknown	LOC_Os03g13870.1	Transcript	protein|expressed protein	1.94554
	35.2	not assigned.unknown	LOC_Os08g19780.1	Transcript	protein|expressed protein	-1.0452
	35.2	not assigned.unknown	LOC_Os01g72049.1	Transcript	weakly similar to ( 197) AT4G20010 | Symbols: PTAC9, OSB2 | PTAC9 (PLASTID TRANSCRIPTIONALLY ACTIVE 9); single-stranded DNA binding | chr4:10842128-10843989 FORWARD protein|retrotransposon, putative, centromere-specific, expressed	-0.992819
	35.2	not assigned.unknown	LOC_Os06g49700.1	Transcript	protein|expressed protein	1.10343
	35.2	not assigned.unknown	LOC_Os01g04590.1	Transcript	moderately similar to ( 227) AT1G15030 | Symbols: | Encodes a Cysteine-rich peptide (CRP) family protein | chr1:5177895-5179853 FORWARDDUF789 protein|expressed protein	1.3752
	35.2	not assigned.unknown	LOC_Os10g37290.1	Transcript	protein|DEFL6 - Defensin and Defensin-like DEFL family, expressed	-1.7531
	35.2	not assigned.unknown	LOC_Os11g26760.1	Transcript	very weakly similar to (94.4) DH16C_ORYSA Dehydrin Rab16C - Oryza sativa (Rice) protein|dehydrin, putative, expressed	1.23787
	35.2	not assigned.unknown	LOC_Os08g13400.1	Transcript	protein|expressed protein	-1.68301
	35.2	not assigned.unknown	LOC_Os12g07310.1	Transcript	moderately similar to ( 208) CBPR_HEVBR Citrate-binding protein precursor - Hevea brasiliensis (Para rubber tree)Alginate_lyase2 protein|citrate-binding protein precursor, putative, expressed	-1.33396
	35.2	not assigned.unknown	LOC_Os07g44410.1	Transcript	highly similar to ( 688) AT4G01870 | Symbols: | tolB protein-related | chr4:808473-810431 REVERSETolB protein|WD40-like Beta Propeller Repeat family protein, expressed	1.58291
	35.2	not assigned.unknown	LOC_Os03g14130.1	Transcript	DUF1210 protein|POEI1 - Pollen Ole e I allergen and extensin family protein precursor, expressed	1.05919
	35.2	not assigned.unknown	LOC_Os01g74370.1	Transcript	weakly similar to ( 103) AT3G46110 | Symbols: | unknown protein | chr3:16932244-16933588 FORWARDDUF966 protein|domain of unknown function DUF966 domain containing protein, expressed	1.3069
	35.2	not assigned.unknown	LOC_Os07g31110.1	Transcript	protein|transposon protein, putative, CACTA, En/Spm sub-class, expressed	-1.48634
	35.2	not assigned.unknown	LOC_Os01g42510.1	Transcript	protein|expressed protein	1.03532
	35.2	not assigned.unknown	LOC_Os08g42320.1	Transcript	protein|expressed protein	-1.58051
	35.2	not assigned.unknown	LOC_Os09g26840.1	Transcript	weakly similar to ( 102) AT1G72490 | Symbols: | unknown protein | chr1:27289435-27290732 REVERSE protein|expressed protein	-2.06095
	35.2	not assigned.unknown	LOC_Os04g37750.1	Transcript	protein|expressed protein	-1.04315
	35.2	not assigned.unknown	LOC_Os11g28130.1	Transcript	protein|expressed protein	-3.05012
	35.2	not assigned.unknown	LOC_Os05g22920.1	Transcript	highly similar to ( 605) AT1G17690 | Symbols: | unknown protein | chr1:6082878-6088157 REVERSE DUF1253 protein|digestive organ expansion factor, putative, expressed	-1.18837
	35.2	not assigned.unknown	LOC_Os09g39310.1	Transcript	protein|expressed protein	1.13782
	35.2	not assigned.unknown	LOC_Os04g51680.1	Transcript	protein|expressed protein	1.15366
	35.2	not assigned.unknown	LOC_Os01g02920.1	Transcript	moderately similar to ( 299) AT3G18180 | Symbols: | transferase, transferring glycosyl groups | chr3:6230270-6231878 FORWARD DUF563 protein|glycosyltransferase protein, putative, expressed	-1.60925
	35.2	not assigned.unknown	LOC_Os01g34590.1	Transcript	protein|expressed protein	-2.17932
	35.2	not assigned.unknown	LOC_Os06g03810.1	Transcript	protein|expressed protein	-1.7733
	35.2	not assigned.unknown	LOC_Os01g52900.1	Transcript	csdA Aminotran_5 protein|expressed protein	-2.1807
	35.2	not assigned.unknown	LOC_Os06g46970.1	Transcript	protein|wound induced protein, putative, expressed	-1.2006
	35.2	not assigned.unknown	LOC_Os11g40160.1	Transcript	protein|expressed protein	-1.59563
	35.2	not assigned.unknown	LOC_Os02g32450.1	Transcript	protein|expressed protein	-0.973133
	35.2	not assigned.unknown	LOC_Os03g03724.1	Transcript	protein|expressed protein	-0.960815
	35.2	not assigned.unknown	LOC_Os02g44120.1	Transcript	protein|ZOS2-13 - C2H2 zinc finger protein, expressed	1.1836
	35.2	not assigned.unknown	LOC_Os09g03310.1	Transcript	weakly similar to ( 119) AT5G44240 | Symbols: | haloacid dehalogenase-like hydrolase family protein | chr5:17817619-17823598 FORWARD protein|phospholipid-transporting ATPase 2, putative, expressed	-0.968943
	35.2	not assigned.unknown	LOC_Os01g71624.1	Transcript	protein|expressed protein	1.90543
	35.2	not assigned.unknown	LOC_Os07g48280.1	Transcript	protein|expressed protein	-1.04476
	35.2	not assigned.unknown	LOC_Os12g25720.1	Transcript	weakly similar to ( 151) AT3G27130 | Symbols: | FUNCTIONS IN: molecular_function unknown; INVOLVED IN: biological_process unknown; LOCATED IN: cellular_component unknown; BEST Arabidopsis thaliana protein match is: ATP binding / ATPase/ nucleoside-triphosphatase/ nucleotide binding (TAIR:AT3G27120.1); Has 12 Blast hits to 12 proteins in 5 species: Archae - 0; Bacteria - 0; Metazoa - 0; Fungi - 0;…	0.955697
	35.2	not assigned.unknown	LOC_Os09g09540.1	Transcript	protein|transposon protein, putative, unclassified, expressed	-1.49946
	35.2	not assigned.unknown	LOC_Os07g04430.1	Transcript	protein|expressed protein	-0.955602
	35.2	not assigned.unknown	LOC_Os11g31570.1	Transcript	moderately similar to ( 355) AT5G14020 | Symbols: | INVOLVED IN: N-terminal protein myristoylation; LOCATED IN: vacuole; EXPRESSED IN: root; CONTAINS InterPro DOMAIN/s: BRO1 (InterPro:IPR004328); BEST Arabidopsis thaliana protein match is: unknown protein (TAIR:AT1G73390.3); Has 53 Blast hits to 53 proteins in 7 species: Archae - 0; Bacteria - 0; Metazoa - 0; Fungi - 0; Plants - 53; Viruses - 0; …	-1.10973
	35.2	not assigned.unknown	LOC_Os12g43830.1	Transcript	very weakly similar to (87.0) AT1G15420 | Symbols: | unknown protein | chr1:5301794-5303296 REVERSENUC189 protein|NUC189 domain containing protein, expressed	-1.43013
	35.2	not assigned.unknown	LOC_Os01g29409.1	Transcript	highly similar to ( 518) AT4G27340 | Symbols: | Met-10+ like family protein | chr4:13687366-13690370 REVERSE COG2520 Met_10 protein|tRNA methyltransferase, putative, expressed	1.11451
	35.2	not assigned.unknown	LOC_Os01g68589.1	Transcript	protein|LTPL39 - Protease inhibitor/seed storage/LTP family protein precursor, expressed	1.31437
	35.2	not assigned.unknown	LOC_Os04g27950.1	Transcript	protein|expressed protein	1.37943
	35.2	not assigned.unknown	LOC_Os06g49930.1	Transcript	protein|OsFBX207 - F-box domain containing protein, expressed	1.99899
	35.2	not assigned.unknown	LOC_Os12g07030.1	Transcript	protein|expressed protein	1.20987
	35.2	not assigned.unknown	LOC_Os05g08900.1	Transcript	protein|expressed protein	-1.30912
	35.2	not assigned.unknown	LOC_Os08g25050.1	Transcript	protein|PIF-like orf1, putative, expressed	2.63344
	35.2	not assigned.unknown	LOC_Os01g55560.1	Transcript	moderately similar to ( 475) ABIL5_ORYSA Probable protein ABIL5 (Abl interactor-like protein 5) - Oryza sativa (Rice) protein|ABIL3, putative, expressed	1.4548
	35.2	not assigned.unknown	LOC_Os04g43090.1	Transcript	protein|expressed protein	3.46084
	35.2	not assigned.unknown	LOC_Os01g03620.1	Transcript	highly similar to ( 597) AT1G23010 | Symbols: LPR1 | LPR1 (Low Phosphate Root1); copper ion binding / oxidoreductase, acting on diphenols and related substances as donors, oxygen as acceptor | chr1:8147353-8149580 FORWARDSufI PRK10965 PRK10883 protein|multicopper oxidase domain containing protein, expressed	-1.54802
	35.2	not assigned.unknown	LOC_Os06g44190.1	Transcript	protein|expressed protein	1.716
	35.2	not assigned.unknown	LOC_Os09g02814.1	Transcript	protein|expressed protein	-4.95436
	35.2	not assigned.unknown	LOC_Os02g37190.1	Transcript	protein|expressed protein	-2.13156
	35.2	not assigned.unknown	LOC_Os09g24620.1	Transcript	protein|expressed protein	1.22073
	35.2	not assigned.unknown	LOC_Os05g46954.1	Transcript	protein|expressed protein	3.24056
	35.2	not assigned.unknown	LOC_Os02g42640.1	Transcript	weakly similar to ( 126) AT5G53750 | Symbols: | FUNCTIONS IN: molecular_function unknown; INVOLVED IN: response to wounding; LOCATED IN: cellular_component unknown; EXPRESSED IN: male gametophyte, pollen tube; EXPRESSED DURING: L mature pollen stage; CONTAINS InterPro DOMAIN/s: Cystathionine beta-synthase, core (InterPro:IPR000644); BEST Arabidopsis thaliana protein match is: CBS domain-containin…	1.55137
	35.2	not assigned.unknown	LOC_Os04g35534.1	Transcript	protein|expressed protein	2.98499
	35.2	not assigned.unknown	LOC_Os01g42000.1	Transcript	protein|skin secretory protein xP2 precursor, putative, expressed	0.959561
	35.2	not assigned.unknown	LOC_Os08g19114.1	Transcript	protein|expressed protein	1.016

## Sheet: Table S5
Table S5: MapMan-based mapping of dark-nitrate DEGs onto various cellular pathways.
	BinCode	BinName	Id	Type	Description	Expression value (log2FC)
	1.1.5.2	PS.lightreaction.other electron carrier (ox/red).ferredoxin	LOC_Os01g64120.1	Transcript	weakly similar to ( 150) AT2G27510 | Symbols: ATFD3 | ATFD3 (ferredoxin 3); 2 iron, 2 sulfur cluster binding / electron carrier/ iron-sulfur cluster binding | chr2:11758281-11758748 REVERSEweakly similar to ( 150) FER1_RAPSA Ferredoxin, root R-B1 - Raphanus sativus (Radish)petF fer2 PRK07609 protein|2Fe-2S iron-sulfur cluster binding domain containing protein, expressed	3.08367
	2.1.1.1	major CHO metabolism.synthesis.sucrose.SPS	LOC_Os02g09170.1	Transcript	highly similar to ( 900) AT5G20280 | Symbols: ATSPS1F | ATSPS1F (sucrose phosphate synthase 1F); sucrose-phosphate synthase/ transferase, transferring glycosyl groups | chr5:6844994-6849997 REVERSEhighly similar to ( 927) SPS_SPIOL Sucrose-phosphate synthase (EC 2.4.1.14) (UDP-glucose-fructose-phosphate glucosyltransferase) - Spinacia oleracea (Spinach) RfaG Glycos_transf_1 protein|sucrose-phosph…	1.94862
	3.4.4	minor CHO metabolism.myo-inositol.myo inositol oxygenases	LOC_Os06g36560.1	Transcript	moderately similar to ( 480) AT1G14520 | Symbols: MIOX1 | MIOX1 (MYO-INISITOL OXYGENASE); inositol oxygenase/ oxidoreductase | chr1:4968376-4969954 REVERSEhighly similar to ( 625) MIOX_ORYSA Probable inositol oxygenase (EC 1.13.99.1) (Myo-inositol oxygenase) - Oryza sativa (Rice) DUF706 protein|inositol oxygenase, putative, expressed	-1.16285
	3.5	minor CHO metabolism.others	LOC_Os11g03900.1	Transcript	highly similar to ( 988) AT3G24090 | Symbols: | glutamine-fructose-6-phosphate transaminase (isomerizing)/ sugar binding / transaminase | chr3:8697838-8700971 REVERSE GlmS PRK00331 GFAT AgaS Gn_AT_II GATase_2 SIS PurF GPATase_N protein|glucosamine--fructose-6-phosphate aminotransferase 1, putative, expressed	-0.959524
	3.6	minor CHO metabolism.callose	LOC_Os03g03610.1	Transcript	nearly identical (2652) AT5G13000 | Symbols: ATGSL12, gsl12 | ATGSL12 (glucan synthase-like 12); 1,3-beta-glucan synthase/ transferase, transferring glycosyl groups | chr5:4110445-4121202 REVERSE Glucan_synthase protein|1,3-beta-glucan synthase component domain containing protein, expressed	0.95622
	7.1.1	OPP.oxidative PP.G6PD	LOC_Os02g38840.1	Transcript	highly similar to ( 828) AT5G40760 | Symbols: G6PD6 | G6PD6 (GLUCOSE-6-PHOSPHATE DEHYDROGENASE 6); glucose-6-phosphate dehydrogenase | chr5:16311284-16314556 FORWARDhighly similar to ( 842) G6PD_SOLTU Glucose-6-phosphate 1-dehydrogenase, cytoplasmic isoform (EC 1.1.1.49) (G6PD) - Solanum tuberosum (Potato) Zwf PRK05722 PRK12853 G6PD_C PRK12854 G6PD_N protein|glucose-6-phosphate 1-dehydrogenase, c…	-1.20082
	7.1.1	OPP.oxidative PP.G6PD	LOC_Os07g22350.1	Transcript	highly similar to ( 912) AT5G13110 | Symbols: G6PD2 | G6PD2 (GLUCOSE-6-PHOSPHATE DEHYDROGENASE 2); glucose-6-phosphate dehydrogenase | chr5:4158952-4161640 FORWARDhighly similar to ( 915) G6PDC_TOBAC Glucose-6-phosphate 1-dehydrogenase, chloroplast precursor (EC 1.1.1.49) (G6PD) - Nicotiana tabacum (Common tobacco) PRK05722 Zwf PRK12853 G6PD_C PRK12854 G6PD_N protein|glucose-6-phosphate 1-dehydro…	2.3549
	7.1.3	OPP.oxidative PP.6-phosphogluconate dehydrogenase	LOC_Os11g29400.1	Transcript	highly similar to ( 691) AT5G41670 | Symbols: | 6-phosphogluconate dehydrogenase family protein | chr5:16665647-16667110 REVERSE PRK09287 Gnd 6PGD PRK09599 Gnd PRK12490 NAD_binding_2 MmsB protein|6-phosphogluconate dehydrogenase, decarboxylating, putative, expressed	1.38224
	7.3	OPP.electron transfer	LOC_Os03g57120.1	Transcript	highly similar to ( 596) AT4G05390 | Symbols: ATRFNR1 | ATRFNR1 (ROOT FNR 1); FAD binding / NADP or NADPH binding / electron carrier/ ferredoxin-NADP+ reductase/ oxidoreductase | chr4:2738839-2740483 REVERSEhighly similar to ( 745) FENR2_ORYSA Ferredoxin--NADP reductase, root isozyme, chloroplast precursor (EC 1.18.1.2) (FNR) - Oryza sativa (Rice) CysJ NAD_binding_1 PRK06214 cysJ protein|ferredox…	3.06607
	8.1.1.1	TCA / org. transformation.TCA.pyruvate DH.E1	LOC_Os06g13720.1	Transcript	highly similar to ( 571) AT1G59900 | Symbols: AT-E1 ALPHA | AT-E1 ALPHA; oxidoreductase, acting on the aldehyde or oxo group of donors, disulfide as acceptor / pyruvate dehydrogenase (acetyl-transferring) | chr1:22051368-22053660 FORWARDhighly similar to ( 565) ODPA_PEA Pyruvate dehydrogenase E1 component subunit alpha, mitochondrial precursor (EC 1.2.4.1) (PDHE1-A) - Pisum sativum (Garden pea) E…	1.16481
	10.2	cell wall.cellulose synthesis	LOC_Os08g15420.1	Transcript	highly similar to ( 911) AT4G31590 | Symbols: ATCSLC05, CSLC05, ATCSLC5 | ATCSLC5 (CELLULOSE-SYNTHASE LIKE C5); cellulose synthase/ transferase, transferring glycosyl groups | chr4:15309889-15312336 REVERSECOG1215 bcsA PRK11204 protein|CSLC3 - cellulose synthase-like family C, expressed	2.05443
	10.3	cell wall.hemicellulose synthesis	LOC_Os04g37650.1	Transcript	moderately similar to ( 444) AT1G14070 | Symbols: FUT7 | FUT7; fucosyltransferase/ transferase, transferring glycosyl groups | chr1:4818548-4820150 FORWARDmoderately similar to ( 457) FUT1_PEA Galactoside 2-alpha-L-fucosyltransferase (EC 2.4.1.69) (Xyloglucan alpha-(1,2)-fucosyltransferase) (PsFT1) - Pisum sativum (Garden pea)XG_FTase protein|xyloglucan fucosyltransferase, putative, expressed	2.11709
	10.3	cell wall.hemicellulose synthesis	LOC_Os08g24750.1	Transcript	moderately similar to ( 410) AT2G03220 | Symbols: FT1, ATFUT1, ATFT1, MUR2 | FT1 (FUCOSYLTRANSFERASE 1); fucosyltransferase/ transferase, transferring glycosyl groups | chr2:970401-972353 REVERSEmoderately similar to ( 430) FUT1_PEA Galactoside 2-alpha-L-fucosyltransferase (EC 2.4.1.69) (Xyloglucan alpha-(1,2)-fucosyltransferase) (PsFT1) - Pisum sativum (Garden pea)XG_FTase protein|xyloglucan fuc…	1.21242
	10.7	cell wall.modification	LOC_Os06g50400.1	Transcript	moderately similar to ( 297) AT1G20190 | Symbols: ATEXPA11, EXP11, ATEXP11, ATHEXP ALPHA 1.14 | ATEXPA11 (ARABIDOPSIS THALIANA EXPANSIN 11) | chr1:6998762-6999710 REVERSEmoderately similar to ( 419) EXP29_ORYSA Expansin-A29 precursor (OsEXPA29) (Alpha-expansin-29) (OsEXP29) (OsaEXPa1.14) - Oryza sativa (Rice)Pollen_allerg_1 DPBB_1 protein|expansin precursor, putative, expressed	-1.47374
	11.1.10	lipid metabolism.FA synthesis and FA elongation.beta ketoacyl CoA synthase	LOC_Os02g56860.1	Transcript	moderately similar to ( 439) AT2G28630 | Symbols: KCS12 | KCS12 (3-KETOACYL-COA SYNTHASE 12); acyltransferase/ catalytic/ transferase, transferring acyl groups other than amino-acyl groups | chr2:12275719-12277149 REVERSEFAE1_CUT1_RppA CHS_like BcsA KAS_III FabH protein|3-ketoacyl-CoA synthase, putative, expressed	-1.65926
	11.1.15	lipid metabolism.FA synthesis and FA elongation.ACP desaturase	LOC_Os08g09950.1	Transcript	moderately similar to ( 380) AT3G02610 | Symbols: | acyl-[acyl-carrier-protein] desaturase/ oxidoreductase/ transition metal ion binding | chr3:555665-557458 FORWARDmoderately similar to ( 372) STAD_GOSHI Acyl-[acyl-carrier-protein] desaturase, chloroplast precursor (EC 1.14.19.2) (Stearoyl-ACP desaturase) - Gossypium hirsutum (Upland cotton)FA_desaturase_2 Acyl_ACP_Desat protein|acyl-desaturase,…	1.13215
	11.2.3	lipid metabolism.FA desaturation.omega 3 desaturase	LOC_Os07g23410.1	Transcript	moderately similar to ( 456) AT3G12120 | Symbols: FAD2 | FAD2 (FATTY ACID DESATURASE 2); delta12-fatty acid dehydrogenase/ omega-6 fatty acid desaturase | chr3:3860592-3861743 REVERSEmoderately similar to ( 462) FD6E2_SOYBN Omega-6 fatty acid desaturase, endoplasmic reticulum isozyme 2 (EC 1.14.19.-) - Glycine max (Soybean)Delta12-FADS-like FA_desaturase DesA protein|fatty acid desaturase, putati…	2.57658
	11.2.4	lipid metabolism.FA desaturation.omega 6 desaturase	LOC_Os07g23410.1	Transcript	moderately similar to ( 456) AT3G12120 | Symbols: FAD2 | FAD2 (FATTY ACID DESATURASE 2); delta12-fatty acid dehydrogenase/ omega-6 fatty acid desaturase | chr3:3860592-3861743 REVERSEmoderately similar to ( 462) FD6E2_SOYBN Omega-6 fatty acid desaturase, endoplasmic reticulum isozyme 2 (EC 1.14.19.-) - Glycine max (Soybean)Delta12-FADS-like FA_desaturase DesA protein|fatty acid desaturase, putati…	2.57658
	11.3.2	lipid metabolism.Phospholipid synthesis.choline kinase	LOC_Os01g51920.1	Transcript	moderately similar to ( 447) AT1G74320 | Symbols: | choline kinase, putative | chr1:27941192-27942903 FORWARD Choline_kinase protein|phosphotransferase, putative, expressed	1.47101
	11.8	lipid metabolism.''exotics'' (steroids, squalene etc)	LOC_Os11g26390.1	Transcript	moderately similar to ( 242) AT3G45070 | Symbols: | sulfotransferase family protein | chr3:16486378-16487349 REVERSE Sulfotransfer_1 protein|sulfotransferase domain containing protein, expressed	1.78529
	12.1.1	N-metabolism.nitrate metabolism.NR	LOC_Os02g53130.1	Transcript	nearly identical (1264) AT1G77760 | Symbols: NIA1, GNR1, NR1 | NIA1 (NITRATE REDUCTASE 1); nitrate reductase | chr1:29236005-29239367 REVERSEnearly identical (1568) NIA7_HORVU Nitrate reductase [NAD(P)H] (EC 1.7.1.2) - Hordeum vulgare (Barley) eukary_NR_Moco eukary_SO_Moco SO_family_Moco_dimer Mo-co_dimer SO_family_Moco Oxidored_molyb bact_SoxC_Moco FAD_binding_6 NAD_binding_1 bact_SorA_Moco UbiB…	3.50847
	12.2.99	N-metabolism.ammonia metabolism.unspecified	LOC_Os01g55310.1	Transcript	moderately similar to ( 258) AT4G21470 | Symbols: ATFMN/FHY | ATFMN/FHY (riboflavin kinase/FMN hydrolase); FMN adenylyltransferase/ riboflavin kinase | chr4:11431284-11433197 FORWARD COG0637 Gph Hydrolase PRK10826 PRK10725 COG1011 protein|haloacid dehalogenase-like hydrolase domain-containing protein 1A, putative, expressed	0.986396
	13.1.2.2	amino acid metabolism.synthesis.glutamate family.proline	LOC_Os05g38150.1	Transcript	highly similar to ( 997) AT2G39800 | Symbols: P5CS1, ATP5CS | P5CS1 (DELTA1-PYRROLINE-5-CARBOXYLATE SYNTHASE 1); delta1-pyrroline-5-carboxylate synthetase | chr2:16598516-16602939 REVERSEnearly identical (1335) P5CS_ORYSA Delta 1-pyrroline-5-carboxylate synthetase (P5CS) [Includes: Glutamate 5-kinase (EC 2.7.2.11) (Gamma-glutamyl kinase) (GK); Gamma-glutamyl phosphate reductase (GPR) (EC 1.2.1.41…	1.13416
	13.1.5.3	amino acid metabolism.synthesis.serine-glycine-cysteine group.cysteine	LOC_Os09g29480.1	Transcript	weakly similar to ( 176) AT5G15120 | Symbols: | unknown protein | chr5:4898814-4900351 FORWARD DUF1637 protein|2-aminoethanethiol dioxygenase, putative, expressed	-1.15252
	13.1.6.1.1	amino acid metabolism.synthesis.aromatic aa.chorismate.3-deoxy-D-arabino-heptulosonate 7-phosphate synthase	LOC_Os07g42960.1	Transcript	highly similar to ( 828) AT1G22410 | Symbols: | 2-dehydro-3-deoxyphosphoheptonate aldolase, putative / 3-deoxy-D-arabino-heptulosonate 7-phosphate synthase, putative / DAHP synthetase, putative | chr1:7912120-7914742 FORWARDnearly identical (1040) AROG_ORYSA Phospho-2-dehydro-3-deoxyheptonate aldolase 2, chloroplast precursor (EC 2.5.1.54) (Phospho-2-keto-3-deoxyheptonate aldolase 2) (DAHP synthe…	-1.11947
	13.2.4.1	amino acid metabolism.degradation.branched-chain group.shared	LOC_Os12g08260.1	Transcript	highly similar to ( 638) AT5G09300 | Symbols: | 2-oxoisovalerate dehydrogenase, putative / 3-methyl-2-oxobutanoate dehydrogenase, putative / branched-chain alpha-keto acid dehydrogenase E1 alpha subunit, putative | chr5:2884282-2886291 REVERSEweakly similar to ( 153) ODPA_SOLTU Pyruvate dehydrogenase E1 component subunit alpha, mitochondrial precursor (EC 1.2.4.1) (PDHE1-A) - Solanum tuberosum (P…	1.07452
	16.1.5	secondary metabolism.isoprenoids.terpenoids	LOC_Os04g09900.1	Transcript	highly similar to ( 574) AT4G02780 | Symbols: GA1, ABC33, ATCPS1 | GA1 (GA REQUIRING 1); ent-copalyl diphosphate synthase/ magnesium ion binding | chr4:1237881-1244766 REVERSEhighly similar to ( 607) KSA_PEA Ent-kaurene synthase A, chloroplast precursor (EC 5.5.1.13) (Ent-copalyl diphosphate synthase) (KSA) - Pisum sativum (Garden pea)Terpene_cyclase_plant_C1 Terpene_synth protein|ent-kaurene syn…	1.13398
	16.1.5	secondary metabolism.isoprenoids.terpenoids	LOC_Os02g36210.1	Transcript	highly similar to ( 565) AT4G02780 | Symbols: GA1, ABC33, ATCPS1 | GA1 (GA REQUIRING 1); ent-copalyl diphosphate synthase/ magnesium ion binding | chr4:1237881-1244766 REVERSEhighly similar to ( 602) KSA_PEA Ent-kaurene synthase A, chloroplast precursor (EC 5.5.1.13) (Ent-copalyl diphosphate synthase) (KSA) - Pisum sativum (Garden pea)Terpene_cyclase_plant_C1 Terpene_synth Terpene_synth_C protein…	2.26737
	16.1.5	secondary metabolism.isoprenoids.terpenoids	LOC_Os03g22620.1	Transcript	moderately similar to ( 217) AT5G23960 | Symbols: ATTPS21, TPS21 | TPS21 (TERPENE SYNTHASE 21); (-)-E-beta-caryophyllene synthase/ alpha-humulene synthase | chr5:8092969-8095128 FORWARDmoderately similar to ( 236) DCS1_GOSHI (+)-delta-cadinene synthase (EC 4.2.3.13) (D-cadinene synthase) - Gossypium hirsutum (Upland cotton)Terpene_cyclase_plant_C1 Terpene_synth_C Terpene_cyclase_C1 Isoprenoid_Bio…	2.73124
	16.2	secondary metabolism.phenylpropanoids	LOC_Os09g37180.1	Transcript	weakly similar to ( 167) AT5G48930 | Symbols: HCT | HCT (HYDROXYCINNAMOYL-COA SHIKIMATE/QUINATE HYDROXYCINNAMOYL TRANSFERASE); quinate O-hydroxycinnamoyltransferase/ shikimate O-hydroxycinnamoyltransferase/ transferase | chr5:19836654-19838092 REVERSEweakly similar to ( 163) HCBT1_DIACA Anthranilate N-benzoyltransferase protein 1 (EC 2.3.1.144) (Anthranilate N-hydroxycinnamoyl/benzoyltransferase …	-1.01023
	16.2	secondary metabolism.phenylpropanoids	LOC_Os01g28474.1	Transcript	moderately similar to ( 372) AT1G27620 | Symbols: | transferase family protein | chr1:9608444-9610432 FORWARDweakly similar to ( 122) HCBT1_DIACA Anthranilate N-benzoyltransferase protein 1 (EC 2.3.1.144) (Anthranilate N-hydroxycinnamoyl/benzoyltransferase 1) - Dianthus caryophyllus (Carnation) (Clove pink)Transferase protein|transferase family protein, putative, expressed	2.8248
	16.2	secondary metabolism.phenylpropanoids	LOC_Os08g01950.1	Transcript	moderately similar to ( 276) AT5G42830 | Symbols: | transferase family protein | chr5:17176384-17177906 FORWARDvery weakly similar to (90.5) HCBT2_DIACA Anthranilate N-benzoyltransferase protein 2 (EC 2.3.1.144) (Anthranilate N-hydroxycinnamoyl/benzoyltransferase 2) - Dianthus caryophyllus (Carnation) (Clove pink)Transferase protein|transferase family protein, putative, expressed	-1.53795
	16.2	secondary metabolism.phenylpropanoids	LOC_Os07g14080.1	Transcript	moderately similar to ( 357) AT5G17540 | Symbols: | transferase family protein | chr5:5782061-5783682 REVERSEweakly similar to ( 150) HCBT3_DIACA Anthranilate N-benzoyltransferase protein 3 (EC 2.3.1.144) (Anthranilate N-hydroxycinnamoyl/benzoyltransferase 3) - Dianthus caryophyllus (Carnation) (Clove pink)Transferase protein|transferase family protein, putative, expressed	-1.82799
	16.4.1	secondary metabolism.N misc.alkaloid-like	LOC_Os10g39710.1	Transcript	moderately similar to ( 347) AT3G51420 | Symbols: SSL4, ATSSL4 | SSL4 (STRICTOSIDINE SYNTHASE-LIKE 4); strictosidine synthase | chr3:19084082-19085451 FORWARD Str_synth COG3386 protein|strictosidine synthase, putative, expressed	1.72055
	16.8.2	secondary metabolism.flavonoids.chalcones	LOC_Os07g31770.1	Transcript	moderately similar to ( 379) AT5G13930 | Symbols: CHS, TT4, ATCHS | TT4 (TRANSPARENT TESTA 4); naringenin-chalcone synthase | chr5:4488762-4490035 FORWARDmoderately similar to ( 406) THS2_VITVI Stilbene synthase 2 (EC 2.3.1.95) (Resveratrol synthase 2) (Trihydroxystilbene synthase 2) (PSV21) - Vitis vinifera (Grape)CHS_like Chal_sti_synt_N BcsA Chal_sti_synt_C cond_enzymes protein|chalcone syntha…	-1.59693
	17.1.3	hormone metabolism.abscisic acid.induced-regulated-responsive-activated	LOC_Os04g44500.1	Transcript	weakly similar to ( 182) AT5G08350 | Symbols: | GRAM domain-containing protein / ABA-responsive protein-related | chr5:2686417-2687175 REVERSE protein|GEM, putative, expressed	1.08743
	17.2.1	hormone metabolism.auxin.synthesis-degradation	LOC_Os03g62060.1	Transcript	moderately similar to ( 387) AT3G02875 | Symbols: ILR1 | ILR1 (IAA-LEUCINE RESISTANT 1); IAA-Leu conjugate hydrolase/ IAA-Phe conjugate hydrolase/ metallopeptidase | chr3:631993-633859 FORWARDAbgB Peptidase_M20 protein|hydrolase, putative, expressed	1.44754
	17.2.2	hormone metabolism.auxin.signal transduction	LOC_Os06g12610.1	Transcript	highly similar to ( 704) AT2G01420 | Symbols: PIN4 | PIN4 (PIN-FORMED 4); auxin:hydrogen symporter/ transporter | chr2:180478-183199 REVERSEnearly identical (1099) PIN1C_ORYSA Probable auxin efflux carrier component 1c (OsPIN1c) - Oryza sativa (Rice)Mem_trans protein|auxin efflux carrier component, putative, expressed	-1.1657
	17.2.3	hormone metabolism.auxin.induced-regulated-responsive-activated	LOC_Os01g55940.1	Transcript	highly similar to ( 865) AT4G37390 | Symbols: YDK1, GH3.2, BRU6, GH3-2, AUR3 | BRU6; indole-3-acetic acid amido synthetase | chr4:17579722-17581768 FORWARDnearly identical (1134) GH32_ORYSA Probable indole-3-acetic acid-amido synthetase GH3.2 (EC 6.3.2.-) (Auxin-responsive GH3-like protein 2) (OsGH3-2) - Oryza sativa (Rice)GH3 protein|OsGH3.2 - Probable indole-3-acetic acid-amido synthetase, expr…	-1.32209
	17.2.3	hormone metabolism.auxin.induced-regulated-responsive-activated	LOC_Os02g30810.1	Transcript	protein|OsSAUR10 - Auxin-responsive SAUR gene family member, expressed	-1.33612
	17.5.1	hormone metabolism.ethylene.synthesis-degradation	LOC_Os09g02710.1	Transcript	moderately similar to ( 224) AT4G36910 | Symbols: LEJ2, CDCP2 | LEJ2 (LOSS OF THE TIMING OF ET AND JA BIOSYNTHESIS 2) | chr4:17391016-17393218 REVERSECBS CBS_pair_16 CBS_pair_BON_assoc CBS_pair_15 CBS_pair_23 CBS_pair_21 CBS_pair protein|CBS domain containing membrane protein, putative, expressed	0.97757
	17.5.1	hormone metabolism.ethylene.synthesis-degradation	LOC_Os09g39720.1	Transcript	moderately similar to ( 306) AT2G36690 | Symbols: | oxidoreductase, 2OG-Fe(II) oxygenase family protein | chr2:15379930-15381987 FORWARDweakly similar to ( 138) FL3H_MALDO Naringenin,2-oxoglutarate 3-dioxygenase (EC 1.14.11.9) (Flavonone-3-hydroxylase) (F3H) (FHT) - Malus domestica (Apple) (Malus sylvestris) PcbC 2OG-FeII_Oxy protein|1-aminocyclopropane-1-carboxylate oxidase, putative, expressed	-2.33212
	17.5.1	hormone metabolism.ethylene.synthesis-degradation	LOC_Os04g49194.1	Transcript	moderately similar to ( 442) AT5G24530 | Symbols: DMR6 | DMR6 (DOWNY MILDEW RESISTANT 6); oxidoreductase/ oxidoreductase, acting on paired donors, with incorporation or reduction of molecular oxygen, 2-oxoglutarate as one donor, and incorporation of one atom each of oxygen into both donors | chr5:8378964-8383154 FORWARDmoderately similar to ( 230) FL3H_MALDO Naringenin,2-oxoglutarate 3-dioxygenas…	2.00296
	17.6.1	hormone metabolism.gibberelin.synthesis-degradation	LOC_Os10g37880.1	Transcript	moderately similar to ( 298) AT4G16765 | Symbols: | oxidoreductase, 2OG-Fe(II) oxygenase family protein | chr4:9430467-9431791 REVERSEvery weakly similar to (86.7) DV4H_CATRO Desacetoxyvindoline 4-hydroxylase (EC 1.14.11.20) - Catharanthus roseus (Rosy periwinkle) (Madagascar periwinkle) PcbC protein|oxidoreductase, putative, expressed	-1.23721
	17.7.1	hormone metabolism.jasmonate.synthesis-degradation	LOC_Os09g02710.1	Transcript	moderately similar to ( 224) AT4G36910 | Symbols: LEJ2, CDCP2 | LEJ2 (LOSS OF THE TIMING OF ET AND JA BIOSYNTHESIS 2) | chr4:17391016-17393218 REVERSECBS CBS_pair_16 CBS_pair_BON_assoc CBS_pair_15 CBS_pair_23 CBS_pair_21 CBS_pair protein|CBS domain containing membrane protein, putative, expressed	0.97757
	18.3	Co-factor and vitamine metabolism.riboflavin	LOC_Os01g55310.1	Transcript	moderately similar to ( 258) AT4G21470 | Symbols: ATFMN/FHY | ATFMN/FHY (riboflavin kinase/FMN hydrolase); FMN adenylyltransferase/ riboflavin kinase | chr4:11431284-11433197 FORWARD COG0637 Gph Hydrolase PRK10826 PRK10725 COG1011 protein|haloacid dehalogenase-like hydrolase domain-containing protein 1A, putative, expressed	0.986396
	18.8.1	Co-factor and vitamine metabolism.ubiquinone.hexaprenyldihydroxybenzoate methyltransferase	LOC_Os06g05910.1	Transcript	weakly similar to ( 151) AT2G30920 | Symbols: ATCOQ3, EMB3002, COQ3 | ATCOQ3 (ARABDIOPSIS THALIANA COENZYME Q 3); hexaprenyldihydroxybenzoate methyltransferase/ polyprenyldihydroxybenzoate methyltransferase | chr2:13157409-13159824 REVERSE PRK05134 UbiG protein|methyltransferase domain containing protein, expressed	2.23664
	19.30	tetrapyrrole synthesis.uroporphyrin-III C-methyltransferase	LOC_Os01g44050.1	Transcript	moderately similar to ( 406) AT5G40850 | Symbols: UPM1 | UPM1 (UROPHORPHYRIN METHYLASE 1); uroporphyrin-III C-methyltransferase | chr5:16367205-16368724 FORWARD PRK06136 CysG cysG PRK07168 TP_methylase CobM CobF CobJ protein|siroheme synthase, putative, expressed	3.16844
	20.1	stress.biotic	LOC_Os11g47610.1	Transcript	weakly similar to ( 181) AT5G24090 | Symbols: | acidic endochitinase (CHIB1) | chr5:8143805-8145153 REVERSEmoderately similar to ( 290) XIP1_ORYSA Xylanase inhibitor protein 1 precursor (Class III chitinase homolog a) (RIXI protein) - Oryza sativa (Rice) protein|glycosyl hydrolase, putative, expressed	-1.2969
	20.1	stress.biotic	LOC_Os11g47590.1	Transcript	weakly similar to ( 164) AT5G24090 | Symbols: | acidic endochitinase (CHIB1) | chr5:8143805-8145153 REVERSEmoderately similar to ( 293) XIP1_ORYSA Xylanase inhibitor protein 1 precursor (Class III chitinase homolog a) (RIXI protein) - Oryza sativa (Rice) protein|glycosyl hydrolase, putative, expressed	-1.8991
	20.1	stress.biotic	LOC_Os01g28474.1	Transcript	moderately similar to ( 372) AT1G27620 | Symbols: | transferase family protein | chr1:9608444-9610432 FORWARDweakly similar to ( 122) HCBT1_DIACA Anthranilate N-benzoyltransferase protein 1 (EC 2.3.1.144) (Anthranilate N-hydroxycinnamoyl/benzoyltransferase 1) - Dianthus caryophyllus (Carnation) (Clove pink)Transferase protein|transferase family protein, putative, expressed	2.8248
	20.1	stress.biotic	LOC_Os12g14440.1	Transcript	weakly similar to ( 115) SALT_ORYSA Salt stress-induced protein (Salt protein) (Protein lectin-like) (Protein mannose-binding lectin) - Oryza sativa (Rice)Jacalin protein|Jacalin-like lectin domain containing protein, putative, expressed	1.60064
	20.1	stress.biotic	LOC_Os01g64110.1	Transcript	moderately similar to ( 323) AT5G24090 | Symbols: | acidic endochitinase (CHIB1) | chr5:8143805-8145153 REVERSEmoderately similar to ( 333) CHLY_HEVBR Hevamine-A precursor [Includes: Chitinase (EC 3.2.1.14); Lysozyme (EC 3.2.1.17)] - Hevea brasiliensis (Para rubber tree) Glyco_hydro_18 protein|glycosyl hydrolase, putative, expressed	-1.32673
	20.1	stress.biotic	LOC_Os07g03288.1	Transcript	weakly similar to ( 115) AT5G57625 | Symbols: | allergen V5/Tpx-1-related family protein | chr5:23337865-23338577 FORWARDweakly similar to ( 124) PR1_HORVU Pathogenesis-related protein 1 precursor - Hordeum vulgare (Barley) SCP SCP SCP protein|SCP-like extracellular protein, expressed	-1.38542
	20.1.7	stress.biotic.PR-proteins	LOC_Os04g57130.1	Transcript	very weakly similar to (87.4) AT5G42500 | Symbols: | disease resistance-responsive family protein | chr5:16994359-16994916 REVERSEDirigent protein|dirigent-like protein pDIR17, putative, expressed	1.26107
	20.1.7	stress.biotic.PR-proteins	LOC_Os07g44450.1	Transcript	weakly similar to ( 150) AT1G64160 | Symbols: | disease resistance-responsive family protein / dirigent family protein | chr1:23814063-23814611 FORWARDweakly similar to ( 124) DR206_PEA Disease resistance response protein 206 - Pisum sativum (Garden pea)Dirigent protein|dirigent, putative, expressed	-0.961238
	20.1.7	stress.biotic.PR-proteins	LOC_Os08g29854.1	Transcript	moderately similar to ( 210) AT3G07040 | Symbols: RPM1, RPS3 | RPM1 (RESISTANCE TO P. SYRINGAE PV MACULICOLA 1); nucleotide binding / protein binding | chr3:2226244-2229024 REVERSE NB-ARC protein|RGH1A, putative, expressed	-1.47545
	20.1.7	stress.biotic.PR-proteins	LOC_Os04g25900.1	Transcript	moderately similar to ( 209) AT3G14470 | Symbols: | disease resistance protein (NBS-LRR class), putative | chr3:4857940-4861104 FORWARD NB-ARC protein|go35 NBS-LRR, putative, expressed	-0.978964
	20.1.7	stress.biotic.PR-proteins	LOC_Os04g57660.1	Transcript	moderately similar to ( 459) AT2G02220 | Symbols: ATPSKR1, PSKR1 | PSKR1 (PHYTOSULFOKIN RECEPTOR 1); ATP binding / peptide receptor/ protein serine/threonine kinase | chr2:584098-587124 REVERSEmoderately similar to ( 463) PSKR_DAUCA Phytosulfokine receptor precursor (EC 2.7.11.1) (Phytosulfokine LRR receptor kinase) - Daucus carota (Carrot) protein|phytosulfokine receptor precursor, putative, exp…	-2.52652
	20.2	stress.abiotic	LOC_Os02g10780.1	Transcript	moderately similar to ( 213) AT5G20150 | Symbols: ATSPX1, SPX1 | SPX1 (SPX DOMAIN GENE 1) | chr5:6802429-6803367 FORWARD SPX protein|SPX domain containing protein, putative, expressed	-1.2755
	20.2.3	stress.abiotic.drought/salt	LOC_Os01g73960.1	Transcript	Di19 protein|drought induced 19 protein, putative, expressed	1.66227
	20.2.99	stress.abiotic.unspecified	LOC_Os12g05840.1	Transcript	moderately similar to ( 236) AT5G39160 | Symbols: | germin-like protein (GLP2a) (GLP5a) | chr5:15679195-15679970 REVERSEmoderately similar to ( 205) GLP1_MESCR Germin-like protein precursor - Mesembryanthemum crystallinum (Common ice plant)Cupin_1 protein|Cupin domain containing protein, expressed	-1.12506
	20.2.99	stress.abiotic.unspecified	LOC_Os02g47840.1	Transcript	moderately similar to ( 282) AT5G14680 | Symbols: | universal stress protein (USP) family protein | chr5:4731620-4733025 REVERSEUSP_Like protein|universal stress protein domain containing protein, putative, expressed	1.35177
	20.2.99	stress.abiotic.unspecified	LOC_Os03g18600.1	Transcript	weakly similar to ( 152) AT2G38310 | Symbols: | unknown protein | chr2:16050251-16050874 FORWARD protein|cyclase/dehydrase family protein, putative, expressed	-0.960614
	21.2	redox.ascorbate and glutathione	LOC_Os10g37880.1	Transcript	moderately similar to ( 298) AT4G16765 | Symbols: | oxidoreductase, 2OG-Fe(II) oxygenase family protein | chr4:9430467-9431791 REVERSEvery weakly similar to (86.7) DV4H_CATRO Desacetoxyvindoline 4-hydroxylase (EC 1.14.11.20) - Catharanthus roseus (Rosy periwinkle) (Madagascar periwinkle) PcbC protein|oxidoreductase, putative, expressed	-1.23721
	23.1.1.10	nucleotide metabolism.synthesis.pyrimidine.CTP synthetase	LOC_Os05g49770.1	Transcript	highly similar to ( 846) AT3G12670 | Symbols: emb2742 | emb2742 (embryo defective 2742); CTP synthase/ catalytic | chr3:4020351-4024086 REVERSE PRK05380 PyrG CTP_synth_N CTGs GATase1_CTP_Synthase GATase PRK06186 protein|CTP synthase, putative, expressed	1.30145
	23.1.99	nucleotide metabolism.synthesis.unspecified	LOC_Os09g25610.1	Transcript	moderately similar to ( 220) AT4G30550 | Symbols: | glutamine amidotransferase class-I domain-containing protein | chr4:14925618-14926713 FORWARD GATase1_1 GuaA PRK05665 PRK09065 GATase1_GMP_Synthase protein|class I glutamine amidotransferase, putative, expressed	-1.85589
	23.2	nucleotide metabolism.degradation	LOC_Os11g03290.1	Transcript	moderately similar to ( 379) AT5G18280 | Symbols: ATAPY2, APY2 | ATAPY2 (ARABIDOPSIS THALIANA APYRASE 2); ATPase/ nucleotide diphosphatase | chr5:6050799-6054875 REVERSEmoderately similar to ( 399) NTPA_PEA Nucleoside-triphosphatase (EC 3.6.1.15) (Nucleoside triphosphate phosphohydrolase) (NTPase) (Apyrase) - Pisum sativum (Garden pea) GDA1_CD39 COG5371 protein|nucleoside-triphosphatase, putative…	1.75234
	24	Biodegradation of Xenobiotics	LOC_Os07g06860.1	Transcript	moderately similar to ( 240) AT5G06570 | Symbols: | hydrolase | chr5:2008075-2011013 REVERSEweakly similar to ( 123) GID1_ORYSA Gibberellin receptor GID1 (EC 3.-.-.-) (Gibberellin-insensitive dwarf protein 1) (Protein GIBBERELLIN INSENSITIVE DWARF1) - Oryza sativa (Rice) Abhydrolase_3 Aes protein|gibberellin receptor GID1L2, putative, expressed	-1.25681
	25	C1-metabolism	LOC_Os06g29220.1	Transcript	highly similar to ( 557) AT5G14780 | Symbols: FDH | FDH (FORMATE DEHYDROGENASE); NAD or NADH binding / binding / catalytic/ cofactor binding / oxidoreductase, acting on the CH-OH group of donors, NAD or NADP as acceptor | chr5:4777043-4779190 FORWARDhighly similar to ( 748) FDH2_ORYSA Formate dehydrogenase 2, mitochondrial precursor (EC 1.2.1.2) (NAD-dependent formate dehydrogenase 2) (FDH 2) - O…	1.85836
	26.1	misc.misc2	LOC_Os08g37874.1	Transcript	moderately similar to ( 412) AT5G64250 | Symbols: | 2-nitropropane dioxygenase family / NPD family | chr5:25697623-25698945 REVERSENPD_like COG2070 NPD protein|2-nitropropane dioxygenase family, putative, expressed	2.21471
	26.1	misc.misc2	LOC_Os10g35490.1	Transcript	weakly similar to ( 154) AT4G02340 | Symbols: | epoxide hydrolase, putative | chr4:1035722-1037403 FORWARD MhpC protein|hydrolase, alpha/beta fold family domain containing protein, expressed	1.32055
	26.2	misc.UDP glucosyl and glucoronyl transferases	LOC_Os02g36840.1	Transcript	moderately similar to ( 478) AT1G22360 | Symbols: AtUGT85A2 | AtUGT85A2 (UDP-glucosyl transferase 85A2); UDP-glycosyltransferase/ glucuronosyltransferase/ transferase, transferring glycosyl groups | chr1:7895068-7897527 REVERSEweakly similar to ( 159) IAAG_MAIZE Indole-3-acetate beta-glucosyltransferase (EC 2.4.1.121) (IAA-Glu synthetase) ((Uridine 5'-diphosphate-glucose:indol-3-ylacetyl)-beta-D-…	-1.12542
	26.7	misc.oxidases - copper, flavone etc.	LOC_Os03g05900.1	Transcript	moderately similar to ( 311) AT4G38540 | Symbols: | monooxygenase, putative (MO2) | chr4:18023187-18024827 FORWARD UbiH PRK06753 PRK06847 FAD_binding_3 PRK07538 PRK06126 PRK08163 protein|expressed protein	1.05081
	26.9	misc.glutathione S transferases	LOC_Os10g38740.1	Transcript	weakly similar to ( 170) AT1G10370 | Symbols: GST30, ATGSTU17, GST30B, ERD9 | ERD9 (EARLY-RESPONSIVE TO DEHYDRATION 9); glutathione transferase | chr1:3397274-3398273 REVERSEmoderately similar to ( 369) GSTU6_ORYSA Probable glutathione S-transferase GSTU6 (EC 2.5.1.18) (28 kDa cold-induced protein) - Oryza sativa (Rice) GST_C_Tau GST_N_Tau Gst protein|glutathione S-transferase, putative, expressed	1.37209
	26.10	misc.cytochrome P450	LOC_Os04g09920.1	Transcript	moderately similar to ( 286) AT3G26310 | Symbols: CYP71B35 | CYP71B35; electron carrier/ heme binding / iron ion binding / monooxygenase/ oxygen binding | chr3:9641089-9642779 REVERSEhighly similar to ( 518) C99A1_SORBI Cytochrome P450 CYP99A1 (EC 1.14.-.-) (Fragment) - Sorghum bicolor (Sorghum) (Sorghum vulgare) p450 CypX protein|cytochrome P450, putative, expressed	1.67911
	26.10	misc.cytochrome P450	LOC_Os06g19070.1	Transcript	moderately similar to ( 284) AT2G45570 | Symbols: CYP76C2 | CYP76C2; electron carrier/ heme binding / iron ion binding / monooxygenase/ oxygen binding | chr2:18779935-18781922 REVERSEmoderately similar to ( 224) C93A1_SOYBN Cytochrome P450 93A1 (EC 1.14.-.-) - Glycine max (Soybean) p450 CypX protein|cytochrome P450, putative, expressed	-1.22055
	26.10	misc.cytochrome P450	LOC_Os09g26940.1	Transcript	moderately similar to ( 375) AT5G07990 | Symbols: TT7, CYP75B1, D501 | TT7 (TRANSPARENT TESTA 7); flavonoid 3'-monooxygenase/ oxygen binding | chr5:2560437-2562859 FORWARDmoderately similar to ( 367) F3PH_PETHY Flavonoid 3'-monooxygenase (EC 1.14.13.21) (Flavonoid 3'-hydroxylase) (Cytochrome P450 75B2) - Petunia hybrida (Petunia) p450 CypX protein|cytochrome P450, putative, expressed	-1.05582
	26.10	misc.cytochrome P450	LOC_Os02g09250.1	Transcript	moderately similar to ( 282) AT3G26230 | Symbols: CYP71B24 | CYP71B24; electron carrier/ heme binding / iron ion binding / monooxygenase/ oxygen binding | chr3:9598200-9599892 REVERSEmoderately similar to ( 357) C71D8_SOYBN Cytochrome P450 71D8 (EC 1.14.-.-) (P450 CP7) - Glycine max (Soybean) p450 CypX protein|cytochrome P450 71D10, putative, expressed	2.02564
	26.10	misc.cytochrome P450	LOC_Os04g48200.1	Transcript	moderately similar to ( 470) AT1G12740 | Symbols: CYP87A2 | CYP87A2; electron carrier/ heme binding / iron ion binding / monooxygenase/ oxygen binding | chr1:4342462-4344569 FORWARDmoderately similar to ( 493) C87A3_ORYSA Cytochrome P450 87A3 (EC 1.14.-.-) - Oryza sativa (Rice) p450 CypX protein|cytochrome P450, putative, expressed	1.04123
	26.12	misc.peroxidases	LOC_Os03g13210.1	Transcript	moderately similar to ( 330) AT5G19890 | Symbols: | peroxidase, putative | chr5:6724372-6725877 REVERSEmoderately similar to ( 293) PERX_TOBAC Lignin-forming anionic peroxidase precursor (EC 1.11.1.7) (TOPA) - Nicotiana tabacum (Common tobacco)secretory_peroxidase plant_peroxidase peroxidase protein|peroxidase precursor, putative, expressed	-1.23969
	26.12	misc.peroxidases	LOC_Os07g47990.1	Transcript	moderately similar to ( 358) AT5G05340 | Symbols: | peroxidase, putative | chr5:1579142-1580819 REVERSEmoderately similar to ( 396) PER2_ORYSA Peroxidase 2 precursor (EC 1.11.1.7) - Oryza sativa (Rice)secretory_peroxidase plant_peroxidase peroxidase ascorbate_peroxidase protein|peroxidase precursor, putative, expressed	-1.04862
	26.12	misc.peroxidases	LOC_Os04g59150.1	Transcript	moderately similar to ( 311) AT1G71695 | Symbols: | peroxidase 12 (PER12) (P12) (PRXR6) | chr1:26964359-26966557 FORWARDmoderately similar to ( 214) PER2_ORYSA Peroxidase 2 precursor (EC 1.11.1.7) - Oryza sativa (Rice)secretory_peroxidase plant_peroxidase peroxidase ascorbate_peroxidase protein|peroxidase precursor, putative, expressed	-1.13837
	26.12	misc.peroxidases	LOC_Os01g73200.1	Transcript	moderately similar to ( 341) AT1G71695 | Symbols: | peroxidase 12 (PER12) (P12) (PRXR6) | chr1:26964359-26966557 FORWARDmoderately similar to ( 219) PER1_ORYSA Peroxidase 1 precursor (EC 1.11.1.7) - Oryza sativa (Rice)secretory_peroxidase plant_peroxidase peroxidase protein|peroxidase precursor, putative, expressed	-1.04851
	26.12	misc.peroxidases	LOC_Os01g22249.1	Transcript	moderately similar to ( 233) AT5G64120 | Symbols: | peroxidase, putative | chr5:25659551-25660946 REVERSEmoderately similar to ( 225) PER1_ORYSA Peroxidase 1 precursor (EC 1.11.1.7) - Oryza sativa (Rice)secretory_peroxidase plant_peroxidase peroxidase protein|peroxidase precursor, putative, expressed	-2.02298
	26.12	misc.peroxidases	LOC_Os05g04410.1	Transcript	weakly similar to ( 154) AT5G42180 | Symbols: | peroxidase 64 (PER64) (P64) (PRXR4) | chr5:16852702-16854021 FORWARDweakly similar to ( 150) PER1_ARAHY Cationic peroxidase 1 precursor (EC 1.11.1.7) (PNPC1) - Arachis hypogaea (Peanut)secretory_peroxidase plant_peroxidase peroxidase protein|peroxidase precursor, putative, expressed	-1.7403
	26.12	misc.peroxidases	LOC_Os06g32990.1	Transcript	moderately similar to ( 233) AT3G50990 | Symbols: | electron carrier/ heme binding / peroxidase | chr3:18943155-18944605 FORWARDmoderately similar to ( 229) PER2_ORYSA Peroxidase 2 precursor (EC 1.11.1.7) - Oryza sativa (Rice)secretory_peroxidase plant_peroxidase peroxidase ascorbate_peroxidase protein|peroxidase precursor, putative, expressed	-3.18223
	26.12	misc.peroxidases	LOC_Os07g48030.1	Transcript	moderately similar to ( 332) AT5G05340 | Symbols: | peroxidase, putative | chr5:1579142-1580819 REVERSEmoderately similar to ( 486) PER2_ORYSA Peroxidase 2 precursor (EC 1.11.1.7) - Oryza sativa (Rice)secretory_peroxidase plant_peroxidase peroxidase protein|peroxidase precursor, putative, expressed	1.71844
	26.12	misc.peroxidases	LOC_Os08g02110.1	Transcript	moderately similar to ( 310) AT4G33420 | Symbols: | peroxidase, putative | chr4:16084856-16086105 FORWARDmoderately similar to ( 222) PER1_ARAHY Cationic peroxidase 1 precursor (EC 1.11.1.7) (PNPC1) - Arachis hypogaea (Peanut)secretory_peroxidase plant_peroxidase peroxidase ascorbate_peroxidase protein|peroxidase precursor, putative, expressed	-1.92933
	26.13	misc.acid and other phosphatases	LOC_Os01g49820.1	Transcript	moderately similar to ( 332) AT1G15080 | Symbols: ATPAP2, ATLPP2, LPP2 | LPP2 (LIPID PHOSPHATE PHOSPHATASE 2); acid phosphatase/ phosphatidate phosphatase | chr1:5188080-5189476 FORWARD PAP2_containing_1_like PAP2_wunen PAP2 PAP2_like protein|lipid phosphatase protein, putative, expressed	1.81277
	26.19	misc.plastocyanin-like	LOC_Os06g46740.1	Transcript	weakly similar to ( 120) AT3G20570 | Symbols: | plastocyanin-like domain-containing protein | chr3:7186754-7187453 REVERSECu_bind_like protein|early nodulin 20 precursor, putative, expressed	2.35496
	26.22	misc.short chain dehydrogenase/reductase (SDR)	LOC_Os11g07930.1	Transcript	moderately similar to ( 351) AT4G23430 | Symbols: | short-chain dehydrogenase/reductase (SDR) family protein | chr4:12229171-12231493 FORWARDweakly similar to ( 102) POR_PEA Protochlorophyllide reductase, chloroplast precursor (EC 1.3.1.33) (PCR) (NADPH-protochlorophyllide oxidoreductase) (POR) - Pisum sativum (Garden pea) PRK06196 PRK06197 PRK05854 PRK07453 FabG COG4221 DltE fabG fabG protein|ox…	2.02404
	26.28	misc.GDSL-motif lipase	LOC_Os06g06290.1	Transcript	moderately similar to ( 259) AT5G45910 | Symbols: | GDSL-motif lipase/hydrolase family protein | chr5:18620420-18622264 REVERSEweakly similar to ( 141) EST_HEVBR Esterase precursor (EC 3.1.1.-) (Early nodule-specific protein homolog) (Latex allergen Hev b 13) - Hevea brasiliensis (Para rubber tree)SGNH_plant_lipase_like fatty_acyltransferase_like protein|GDSL-like lipase/acylhydrolase, putative, …	-0.955341
	27.1	RNA.processing	LOC_Os02g57590.1	Transcript	moderately similar to ( 442) AT4G25630 | Symbols: FIB2, ATFIB2 | FIB2 (FIBRILLARIN 2); snoRNA binding | chr4:13074239-13076205 FORWARD Fibrillarin NOP1 PRK04266 protein|rRNA 2-O-methyltransferase fibrillarin 2, putative, expressed	-1.12575
	27.1	RNA.processing	LOC_Os04g42600.1	Transcript	highly similar to ( 720) AT1G49760 | Symbols: PAB8, PABP8 | PAB8 (POLY(A) BINDING PROTEIN 8); RNA binding / translation initiation factor | chr1:18416740-18419753 FORWARDvery weakly similar to (88.6) ROC4_NICSY 31 kDa ribonucleoprotein, chloroplast precursor - Nicotiana sylvestris (Wood tobacco) COG0724 PABP PolyA RRM RRM_1 protein|polyadenylate-binding protein, putative, expressed	1.11343
	27.1.2	RNA.processing.RNA helicase	LOC_Os07g20580.1	Transcript	highly similar to ( 671) AT1G31970 | Symbols: STRS1 | STRS1 (STRESS RESPONSE SUPPRESSOR 1); ATP binding / ATP-dependent helicase/ helicase/ nucleic acid binding | chr1:11479921-11482707 FORWARDmoderately similar to ( 332) DB10_NICSY ATP-dependent RNA helicase-like protein DB10 (EC 3.6.1.-) - Nicotiana sylvestris (Wood tobacco) SrmB PRK11776 PRK11192 PRK10590 PRK04837 PRK11634 DEADc PRK01297 PRK04…	-1.36897
	27.1.2	RNA.processing.RNA helicase	LOC_Os03g19960.1	Transcript	nearly identical (1262) AT2G47250 | Symbols: | RNA helicase, putative | chr2:19399923-19402981 REVERSE HrpA PRK11131 PRK11664 DEXHc HA2 DUF1605 DEXDc DEXDc protein|ATP-dependent RNA helicase, putative, expressed	-1.07814
	27.1.19	RNA.processing.ribonucleases	LOC_Os07g43670.1	Transcript	moderately similar to ( 213) AT2G02990 | Symbols: RNS1, ATRNS1 | RNS1 (RIBONUCLEASE 1); endoribonuclease/ ribonuclease | chr2:873714-874667 FORWARDvery weakly similar to (94.0) RN28_PANGI Ribonuclease-like storage protein precursor (Root 28 kDa major protein) - Panax ginseng (Korean ginseng) Ribonuclease_T2 RNase_T2_euk RNase_T2 protein|ribonuclease T2 family domain containing protein, expressed	-1.35591
	27.2	RNA.transcription	LOC_Os12g37370.1	Transcript	weakly similar to ( 196) AT4G16265 | Symbols: NRPB9B, NRPD9B, NRPE9B | NRPB9B; DNA binding / DNA-directed RNA polymerase/ nucleic acid binding / transcription regulator/ zinc ion binding | chr4:9202529-9203975 REVERSE protein|DNA-directed RNA polymerase II subunit RPB9, putative, expressed	-1.06451
	27.3.3	RNA.regulation of transcription.AP2/EREBP, APETALA2/Ethylene-responsive element binding protein family	LOC_Os09g11460.1	Transcript	very weakly similar to (96.7) AT1G72360 | Symbols: | ethylene-responsive element-binding protein, putative | chr1:27241904-27242777 FORWARDvery weakly similar to (96.3) ERF1_ORYSA Ethylene-responsive transcription factor 1 (Ethylene-responsive element-binding factor 1) (EREBP-1) (OsEREBP1) - Oryza sativa (Rice)AP2 AP2 protein|AP2 domain containing protein, expressed	-1.39125
	27.3.6	RNA.regulation of transcription.bHLH,Basic Helix-Loop-Helix family	LOC_Os01g11910.1	Transcript	weakly similar to ( 110) AT3G25710 | Symbols: BHLH32, ATAIG1 | BHLH32 (BASIC HELIX-LOOP-HELIX 32); DNA binding / transcription factor | chr3:9369598-9371096 FORWARD protein|basic helix-loop-helix, putative, expressed	1.98697
	27.3.6	RNA.regulation of transcription.bHLH,Basic Helix-Loop-Helix family	LOC_Os08g42470.1	Transcript	weakly similar to ( 142) AT5G50915 | Symbols: | basic helix-loop-helix (bHLH) family protein | chr5:20710764-20712252 REVERSE protein|BEE 1, putative, expressed	-1.05349
	27.3.7	RNA.regulation of transcription.C2C2(Zn) CO-like, Constans-like zinc finger family	LOC_Os10g25230.1	Transcript	protein|ZIM domain containing protein, putative, expressed	0.966557
	27.3.9	RNA.regulation of transcription.C2C2(Zn) GATA transcription factor family	LOC_Os02g56250.1	Transcript	weakly similar to ( 131) AT3G54810 | Symbols: BME3-ZF, BME3 | zinc finger (GATA type) family protein | chr3:20296957-20298236 FORWARD protein|GATA zinc finger domain containing protein, expressed	-1.38153
	27.3.10	RNA.regulation of transcription.C2C2(Zn) YABBY family	LOC_Os02g42950.1	Transcript	weakly similar to ( 171) AT2G45190 | Symbols: AFO, FIL, YAB1 | AFO (ABNORMAL FLORAL ORGANS); protein binding / transcription factor/ transcription regulator | chr2:18628450-18630552 REVERSEweakly similar to ( 102) YAB1_ORYSA Protein YABBY (OsYAB1) (Filamentous flower protein 1) - Oryza sativa (Rice)YABBY protein|YABBY domain containing protein, putative, expressed	-0.979381
	27.3.11	RNA.regulation of transcription.C2H2 zinc finger family	LOC_Os02g22130.1	Transcript	weakly similar to ( 172) AT3G17980 | Symbols: | C2 domain-containing protein | chr3:6152417-6153115 FORWARD protein|expressed protein	0.984828
	27.3.25	RNA.regulation of transcription.MYB domain transcription factor family	LOC_Os02g40530.1	Transcript	moderately similar to ( 209) AT4G13480 | Symbols: AtMYB79 | AtMYB79 (myb domain protein 79); DNA binding / transcription factor | chr4:7836675-7837653 FORWARDweakly similar to ( 160) MYBA2_ORYSA Myb-related protein MYBAS2 - Oryza sativa (Rice) protein|MYB family transcription factor, putative, expressed	1.29613
	27.3.25	RNA.regulation of transcription.MYB domain transcription factor family	LOC_Os02g41510.1	Transcript	moderately similar to ( 226) AT3G23250 | Symbols: MYB15, ATY19, ATMYB15 | MYB15 (MYB DOMAIN PROTEIN 15); DNA binding / transcription factor | chr3:8309742-8310624 FORWARDmoderately similar to ( 259) MYB4_ORYSA Myb-related protein Myb4 (OsMyb4) (Transcription factor RLTR1) - Oryza sativa (Rice) protein|MYB family transcription factor, putative, expressed	-1.19457
	27.3.26	RNA.regulation of transcription.MYB-related transcription factor family	LOC_Os05g10690.1	Transcript	weakly similar to ( 147) AT5G56840 | Symbols: | DNA-binding family protein | chr5:22980789-22982152 FORWARD protein|Myb transcription factor, putative, expressed	1.27594
	27.3.32	RNA.regulation of transcription.WRKY domain transcription factor family	LOC_Os11g29870.1	Transcript	weakly similar to ( 159) AT5G13080 | Symbols: WRKY75, ATWRKY75 | WRKY75; transcription factor | chr5:4149928-4151019 REVERSEWRKY protein|WRKY72, expressed	1.16502
	27.3.32	RNA.regulation of transcription.WRKY domain transcription factor family	LOC_Os01g43650.1	Transcript	weakly similar to ( 136) AT2G47260 | Symbols: WRKY23, ATWRKY23 | WRKY23; transcription factor | chr2:19405045-19406446 REVERSEWRKY protein|WRKY11, expressed	-1.21196
	27.3.64	RNA.regulation of transcription.PHOR1	LOC_Os04g49970.1	Transcript	weakly similar to ( 161) AT2G35930 | Symbols: PUB23 | PUB23 (PLANT U-BOX 23); ubiquitin-protein ligase | chr2:15083101-15084336 REVERSEUbox protein|U-box, putative, expressed	-1.0312
	27.3.67	RNA.regulation of transcription.putative transcription regulator	LOC_Os03g45730.1	Transcript	weakly similar to ( 140) AT5G47430 | Symbols: | zinc ion binding | chr5:19235819-19240147 REVERSE COG5222 DWNN protein|DNA-binding protein-like, putative, expressed	1.06623
	27.3.99	RNA.regulation of transcription.unclassified	LOC_Os02g48900.1	Transcript	moderately similar to ( 249) AT5G10770 | Symbols: | chloroplast nucleoid DNA-binding protein, putative | chr5:3403331-3405331 REVERSE Asp protein|aspartic proteinase nepenthesin-1 precursor, putative, expressed	1.18873
	27.3.99	RNA.regulation of transcription.unclassified	LOC_Os02g32840.1	Transcript	very weakly similar to (89.0) AT4G12040 | Symbols: | zinc finger (AN1-like) family protein | chr4:7215341-7215868 FORWARD protein|zinc finger A20 and AN1 domain-containing stress-associated protein, putative, expressed	1.01553
	28.1	DNA.synthesis/chromatin structure	LOC_Os07g20580.1	Transcript	highly similar to ( 671) AT1G31970 | Symbols: STRS1 | STRS1 (STRESS RESPONSE SUPPRESSOR 1); ATP binding / ATP-dependent helicase/ helicase/ nucleic acid binding | chr1:11479921-11482707 FORWARDmoderately similar to ( 332) DB10_NICSY ATP-dependent RNA helicase-like protein DB10 (EC 3.6.1.-) - Nicotiana sylvestris (Wood tobacco) SrmB PRK11776 PRK11192 PRK10590 PRK04837 PRK11634 DEADc PRK01297 PRK04…	-1.36897
	28.1.3	DNA.synthesis/chromatin structure.histone	LOC_Os03g58470.1	Transcript	very weakly similar to (98.6) H1_WHEAT Histone H1 - Triticum aestivum (Wheat) protein|retrotransposon protein, putative, Ty3-gypsy subclass, expressed	-2.00317
	28.2	DNA.repair	LOC_Os05g49250.1	Transcript	weakly similar to ( 168) AT3G50880 | Symbols: | HhH-GPD base excision DNA repair family protein | chr3:18913509-18914330 FORWARD AlkA HhH-GPD ENDO3c protein|hhH-GPD superfamily base excision DNA repair protein, putative, expressed	-1.14843
	28.99	DNA.unspecified	LOC_Os03g12180.1	Transcript	highly similar to ( 670) AT1G22730 | Symbols: | MA3 domain-containing protein | chr1:8046511-8048769 FORWARD MA3 MA3 protein|MA3 domain containing protein, expressed	-1.33381
	29.2.1.2.2.99	protein.synthesis.ribosomal protein.eukaryotic.60S subunit.unknown	LOC_Os05g48422.1	Transcript	weakly similar to ( 170) AT3G58660 | Symbols: | 60S ribosomal protein-related | chr3:21701574-21702914 FORWARD protein|60S ribosomal protein-related, putative, expressed	-1.13384
	29.3.1	protein.targeting.nucleus	LOC_Os03g55660.1	Transcript	weakly similar to ( 187) AT4G37130 | Symbols: | hydroxyproline-rich glycoprotein family protein | chr4:17489567-17491773 FORWARD protein|nucleoporin, putative, expressed	2.98538
	29.3.4.99	protein.targeting.secretory pathway.unspecified	LOC_Os07g42810.1	Transcript	highly similar to ( 715) AT4G24550 | Symbols: | clathrin adaptor complexes medium subunit family protein | chr4:12675873-12678903 FORWARD Adap_comp_sub protein|adaptor complexes medium subunit family domain containing protein, expressed	1.59255
	29.4	protein.postranslational modification	LOC_Os05g29030.1	Transcript	moderately similar to ( 338) AT5G27930 | Symbols: | protein phosphatase 2C, putative / PP2C, putative | chr5:9958199-9960219 REVERSE PP2Cc PP2Cc PP2C protein|protein phosphatase 2C, putative, expressed	-1.03215
	29.4	protein.postranslational modification	LOC_Os01g10450.1	Transcript	moderately similar to ( 418) AT5G58950 | Symbols: | protein kinase family protein | chr5:23801136-23803025 REVERSEweakly similar to ( 106) NORK_MEDTR Nodulation receptor kinase precursor (EC 2.7.11.1) (Does not make infections protein 2) (Symbiosis receptor-like kinase) (MtSYMRK) - Medicago truncatula (Barrel medic) TyrKc S_TKc S_TKc Pkinase_Tyr PTKc Pkinase PTKc_Srm_Brk PTKc_Csk_like PTKc_Src_li…	-1.22867
	29.4	protein.postranslational modification	LOC_Os02g17910.1	Transcript	highly similar to ( 529) AT4G28880 | Symbols: ckl3 | ckl3 (Casein Kinase I-like 3); ATP binding / kinase/ protein kinase/ protein serine/threonine kinase | chr4:14251351-14254048 FORWARD S_TKc Pkinase SPS1 S_TKc protein|CK1_CaseinKinase_1.4 - CK1 includes the casein kinase 1 kinases, expressed	1.54048
	29.4	protein.postranslational modification	LOC_Os07g08000.1	Transcript	highly similar to ( 583) AT3G04810 | Symbols: ATNEK2 | ATNEK2 (NIMA-RELATED KINASE 2); ATP binding / kinase/ protein kinase/ protein serine/threonine kinase | chr3:1318096-1321101 FORWARDweakly similar to ( 122) M2K1_ORYSA Mitogen-activated protein kinase kinase 1 (EC 2.7.12.2) (MAP kinase kinase 1) (MAPKK1) (OsMEK1) - Oryza sativa (Rice) S_TKc S_TKc Pkinase Pkinase_Tyr PTKc TyrKc SPS1 PTKc_Jak_r…	-1.18172
	29.4.1.57	protein.postranslational modification.kinase.receptor like cytoplasmatic kinase VII	LOC_Os01g60280.1	Transcript	highly similar to ( 794) AT1G06840 | Symbols: | leucine-rich repeat transmembrane protein kinase, putative | chr1:2097854-2103479 REVERSEmoderately similar to ( 214) NORK_MEDTR Nodulation receptor kinase precursor (EC 2.7.11.1) (Does not make infections protein 2) (Symbiosis receptor-like kinase) (MtSYMRK) - Medicago truncatula (Barrel medic) TyrKc PTKc Pkinase_Tyr S_TKc S_TKc Pkinase PTKc_Jak_rp…	-0.956506
	29.4.1.57	protein.postranslational modification.kinase.receptor like cytoplasmatic kinase VII	LOC_Os09g17630.1	Transcript	nearly identical (1055) AT1G07650 | Symbols: | leucine-rich repeat transmembrane protein kinase, putative | chr1:2359817-2366423 REVERSEmoderately similar to ( 236) NORK_MEDTR Nodulation receptor kinase precursor (EC 2.7.11.1) (Does not make infections protein 2) (Symbiosis receptor-like kinase) (MtSYMRK) - Medicago truncatula (Barrel medic) TyrKc PTKc Pkinase_Tyr S_TKc S_TKc Pkinase PTKc_Src_lik…	-1.05443
	29.5	protein.degradation	LOC_Os07g38590.1	Transcript	highly similar to ( 612) AT3G13510 | Symbols: | unknown protein | chr3:4403776-4405741 FORWARDDUF239 protein|carboxyl-terminal peptidase, putative, expressed	-1.12904
	29.5	protein.degradation	LOC_Os01g37000.1	Transcript	moderately similar to ( 371) AT3G13510 | Symbols: | unknown protein | chr3:4403776-4405741 FORWARDDUF239 protein|carboxyl-terminal peptidase, putative, expressed	-2.32899
	29.5.3	protein.degradation.cysteine protease	LOC_Os01g42780.1	Transcript	moderately similar to ( 210) AT5G45890 | Symbols: SAG12 | SAG12 (SENESCENCE-ASSOCIATED GENE 12); cysteine-type peptidase | chr5:18613300-18614759 FORWARDmoderately similar to ( 201) ACTN_ACTCH Actinidain precursor (EC 3.4.22.14) (Actinidin) (Allergen Act c 1) - Actinidia chinensis (Kiwi) (Yangtao) Peptidase_C1A Pept_C1 Peptidase_C1 Peptidase_C1 Peptidase_C1A_CathepsinC Peptidase_C1A_CathepsinB Pe…	-1.98751
	29.5.4	protein.degradation.aspartate protease	LOC_Os02g48900.1	Transcript	moderately similar to ( 249) AT5G10770 | Symbols: | chloroplast nucleoid DNA-binding protein, putative | chr5:3403331-3405331 REVERSE Asp protein|aspartic proteinase nepenthesin-1 precursor, putative, expressed	1.18873
	29.5.4	protein.degradation.aspartate protease	LOC_Os06g20040.1	Transcript	moderately similar to ( 246) AT5G10770 | Symbols: | chloroplast nucleoid DNA-binding protein, putative | chr5:3403331-3405331 REVERSEvery weakly similar to (81.3) ASP1_ORYSA Aspartic proteinase Asp1 precursor (EC 3.4.23.-) (OsAsp1) (OSAP1) (Nucellin-like protein) - Oryza sativa (Rice) Asp protein|aspartic proteinase nepenthesin-2 precursor, putative, expressed	1.23408
	29.5.4	protein.degradation.aspartate protease	LOC_Os01g50170.1	Transcript	weakly similar to ( 157) AT2G03200 | Symbols: | aspartyl protease family protein | chr2:966506-967891 REVERSE protein|eukaryotic aspartyl protease domain containing protein, expressed	1.1027
	29.5.9	protein.degradation.AAA type	LOC_Os12g28137.1	Transcript	moderately similar to ( 360) AT3G28580 | Symbols: | AAA-type ATPase family protein | chr3:10715736-10717238 FORWARD AAA protein|ATPase 3, putative, expressed	1.33516
	29.5.9	protein.degradation.AAA type	LOC_Os12g24320.1	Transcript	highly similar to ( 508) AT5G40010 | Symbols: AATP1 | AATP1 (AAA-ATPase 1); ATP binding / ATPase/ nucleoside-triphosphatase/ nucleotide binding | chr5:16020218-16021762 REVERSE AAA protein|ATPase 3, putative, expressed	1.78501
	29.5.11.4.2	protein.degradation.ubiquitin.E3.RING	LOC_Os02g47670.1	Transcript	moderately similar to ( 298) AT1G24330 | Symbols: | armadillo/beta-catenin repeat family protein / U-box domain-containing family protein | chr1:8631779-8634835 FORWARDvery weakly similar to (91.3) SPL11_ORYSA Spotted leaf protein 11 (Spotted leaf11) (Cell death-related protein SPL11) - Oryza sativa (Rice)Ubox protein|bg55, putative, expressed	1.19581
	29.5.11.4.3.2	protein.degradation.ubiquitin.E3.SCF.FBOX	LOC_Os02g21260.1	Transcript	weakly similar to ( 160) AT4G05460 | Symbols: | F-box family protein (FBL20) | chr4:2761106-2762400 REVERSE protein|OsFBL8 - F-box domain and LRR containing protein, expressed	1.28119
	29.5.11.20	protein.degradation.ubiquitin.proteasom	LOC_Os02g10640.1	Transcript	highly similar to ( 705) AT1G45000 | Symbols: | 26S proteasome regulatory complex subunit p42D, putative | chr1:17009220-17011607 FORWARDmoderately similar to ( 322) PRS7_ORYSA 26S protease regulatory subunit 7 (26S proteasome subunit 7) (26S proteasome AAA-ATPase subunit RPT1) (Regulatory particle triple-A ATPase subunit 1) - Oryza sativa (Rice) RPT1 PRK03992 SpoVK AAA HflB hflB COG1223 protein|…	-0.977274
	29.6	protein.folding	LOC_Os06g36700.1	Transcript	highly similar to ( 940) AT1G24510 | Symbols: | T-complex protein 1 epsilon subunit, putative / TCP-1-epsilon, putative / chaperonin, putative | chr1:8685504-8687660 REVERSEhighly similar to ( 949) TCPE2_AVESA T-complex protein 1 subunit epsilon (TCP-1-epsilon) (CCT-epsilon) (TCP-K36) - Avena sativa (Oat) TCP1_epsilon chaperonin_type_I_II cpn60 Cpn60_TCP1 TCP1_delta GroL TCP1_gamma TCP1_eta TCP1_…	1.74799
	29.7	protein.glycosylation	LOC_Os07g49370.1	Transcript	weakly similar to ( 149) AT2G37090 | Symbols: IRX9 | IRX9 (IRREGULAR XYLEM 9); transferase, transferring glycosyl groups / xylosyltransferase | chr2:15587671-15589223 REVERSE GlcAT-I Glyco_transf_43 protein|glycosyltransferase family 43 protein, putative, expressed	-1.23385
	29.7	protein.glycosylation	LOC_Os06g09270.1	Transcript	weakly similar to ( 186) AT5G57500 | Symbols: | transferase, transferring glycosyl groups | chr5:23286406-23287525 REVERSE protein|hypro1, putative, expressed	-0.953227
	30.2.11	signalling.receptor kinases.leucine rich repeat XI	LOC_Os01g13800.1	Transcript	nearly identical (1098) AT1G28440 | Symbols: HSL1 | HSL1 (HAESA-Like 1); ATP binding / kinase/ protein serine/threonine kinase | chr1:9996914-10000171 FORWARDmoderately similar to ( 447) RPK1_IPONI Receptor-like protein kinase precursor (EC 2.7.11.1) - Ipomoea nil (Japanese morning glory) (Pharbitis nil) S_TKc S_TKc Pkinase Pkinase_Tyr TyrKc PTKc PTKc_Jak_rpt2 PTKc_Src_like SPS1 PTKc_Csk_like PTK…	-0.985789
	30.2.11	signalling.receptor kinases.leucine rich repeat XI	LOC_Os04g57660.1	Transcript	moderately similar to ( 459) AT2G02220 | Symbols: ATPSKR1, PSKR1 | PSKR1 (PHYTOSULFOKIN RECEPTOR 1); ATP binding / peptide receptor/ protein serine/threonine kinase | chr2:584098-587124 REVERSEmoderately similar to ( 463) PSKR_DAUCA Phytosulfokine receptor precursor (EC 2.7.11.1) (Phytosulfokine LRR receptor kinase) - Daucus carota (Carrot) protein|phytosulfokine receptor precursor, putative, exp…	-2.52652
	30.2.17	signalling.receptor kinases.DUF 26	LOC_Os08g04250.1	Transcript	weakly similar to ( 163) AT5G48540 | Symbols: | 33 kDa secretory protein-related | chr5:19669096-19669887 REVERSE protein|cysteine-rich repeat secretory protein 55 precursor, putative, expressed	-1.20356
	30.2.24	signalling.receptor kinases.S-locus glycoprotein like	LOC_Os04g28780.1	Transcript	highly similar to ( 602) AT2G19130 | Symbols: | S-locus lectin protein kinase family protein | chr2:8293789-8296275 FORWARDmoderately similar to ( 229) KPRO_MAIZE Putative receptor protein kinase ZmPK1 precursor (EC 2.7.11.1) - Zea mays (Maize) Pkinase S_TKc Pkinase_Tyr TyrKc S_TKc PTKc PTKc_Csk_like PTKc_Frk_like PTKc_Jak_rpt2 PTKc_EphR SPS1 B_lectin PTKc_Src_like PTKc_Itk PTKc_Trk PTKc_Abl PTKc…	-1.16927
	30.2.99	signalling.receptor kinases.misc	LOC_Os06g06760.1	Transcript	moderately similar to ( 464) AT2G45910 | Symbols: | protein kinase family protein / U-box domain-containing protein | chr2:18894520-18898212 FORWARDmoderately similar to ( 250) STIP_SOYBN Heat shock protein STI (Stress-inducible protein) (GmSTI) - Glycine max (Soybean) S_TKc S_TKc Pkinase Pkinase_Tyr PTKc TyrKc SPS1 PTKc_Csk_like PTKc_Src_like PTKc_Ror PTKc_Srm_Brk PTKc_Trk PTKc_EphR PTKc_InsR_li…	1.35224
	30.2.99	signalling.receptor kinases.misc	LOC_Os08g04250.1	Transcript	weakly similar to ( 163) AT5G48540 | Symbols: | 33 kDa secretory protein-related | chr5:19669096-19669887 REVERSE protein|cysteine-rich repeat secretory protein 55 precursor, putative, expressed	-1.20356
	30.2.99	signalling.receptor kinases.misc	LOC_Os05g44930.1	Transcript	highly similar to ( 664) AT4G29990 | Symbols: | light repressible receptor protein kinase | chr4:14665802-14669438 REVERSEmoderately similar to ( 332) NORK_MEDTR Nodulation receptor kinase precursor (EC 2.7.11.1) (Does not make infections protein 2) (Symbiosis receptor-like kinase) (MtSYMRK) - Medicago truncatula (Barrel medic) Pkinase_Tyr S_TKc Pkinase TyrKc PTKc S_TKc SPS1 PTKc_Frk_like PTKc_Cs…	4.6188
	30.2.99	signalling.receptor kinases.misc	LOC_Os01g60280.1	Transcript	highly similar to ( 794) AT1G06840 | Symbols: | leucine-rich repeat transmembrane protein kinase, putative | chr1:2097854-2103479 REVERSEmoderately similar to ( 214) NORK_MEDTR Nodulation receptor kinase precursor (EC 2.7.11.1) (Does not make infections protein 2) (Symbiosis receptor-like kinase) (MtSYMRK) - Medicago truncatula (Barrel medic) TyrKc PTKc Pkinase_Tyr S_TKc S_TKc Pkinase PTKc_Jak_rp…	-0.956506
	30.2.99	signalling.receptor kinases.misc	LOC_Os03g36650.1	Transcript	weakly similar to ( 126) AT3G22060 | Symbols: | receptor protein kinase-related | chr3:7771065-7772137 FORWARD protein|cysteine-rich repeat secretory protein 55 precursor, putative, expressed	-1.90733
	30.3	signalling.calcium	LOC_Os12g03816.1	Transcript	weakly similar to ( 194) AT2G27030 | Symbols: CAM5 | CAM5 (CALMODULIN 5); calcium ion binding | chr2:11532719-11533060 FORWARDweakly similar to ( 194) CALM3_PETHY Calmodulin-related protein - Petunia hybrida (Petunia) FRQ1 protein|OsCML3 - Calmodulin-related calcium sensor protein, expressed	2.08011
	30.3	signalling.calcium	LOC_Os11g04560.1	Transcript	very weakly similar to (85.1) AT3G10190 | Symbols: | calmodulin, putative | chr3:3155309-3155938 FORWARD protein|calmodulin-like protein 1, putative, expressed	-0.952312
	30.4.1	signalling.phosphinositides.phosphatidylinositol-4-phosphate 5-kinase	LOC_Os04g59540.1	Transcript	moderately similar to ( 400) AT3G14270 | Symbols: | phosphatidylinositol-4-phosphate 5-kinase family protein | chr3:4754624-4761185 FORWARD PIPKc Fab1_TCP MSS4 PIPKc PIP5K chaperonin_like protein|phosphatidylinositol-4-phosphate 5-Kinase, putative, expressed	2.14604
	30.5	signalling.G-proteins	LOC_Os04g47330.1	Transcript	moderately similar to ( 211) AT4G35750 | Symbols: | Rho-GTPase-activating protein-related | chr4:16940865-16941674 REVERSE protein|rho-GTPase-activating protein-related, putative, expressed	-2.03978
	30.5	signalling.G-proteins	LOC_Os09g31120.1	Transcript	moderately similar to ( 366) AT1G50590 | Symbols: | pirin, putative | chr1:18732378-18734053 REVERSECOG1741 Pirin Pirin_C protein|pirin, putative, expressed	1.41419
	30.11	signalling.light	LOC_Os11g02610.1	Transcript	moderately similar to ( 372) AT2G30520 | Symbols: RPT2 | RPT2 (ROOT PHOTOTROPISM 2); protein binding | chr2:13002920-13005153 REVERSEweakly similar to ( 118) NPH3_ORYSA Coleoptile phototropism protein 1 (Non-phototropic hypocotyl 3-like protein) (NPH3-like protein) - Oryza sativa (Rice)NPH3 protein|BTBN20 - Bric-a-Brac, Tramtrack, Broad Complex BTB domain with non-phototropic hypocotyl 3 NPH3 and…	-1.12889
	30.11	signalling.light	LOC_Os12g02530.1	Transcript	moderately similar to ( 372) AT2G30520 | Symbols: RPT2 | RPT2 (ROOT PHOTOTROPISM 2); protein binding | chr2:13002920-13005153 REVERSEweakly similar to ( 119) NPH3_ORYSA Coleoptile phototropism protein 1 (Non-phototropic hypocotyl 3-like protein) (NPH3-like protein) - Oryza sativa (Rice)NPH3 protein|BTBN22 - Bric-a-Brac, Tramtrack, Broad Complex BTB domain with non-phototropic hypocotyl 3 NPH3 and…	-1.21294
	31.1	cell.organisation	LOC_Os11g14544.1	Transcript	weakly similar to ( 145) AT4G03500 | Symbols: | ankyrin repeat family protein | chr4:1553453-1556571 FORWARD ANK protein|expressed protein	-3.59928
	31.1	cell.organisation	LOC_Os03g48540.1	Transcript	highly similar to ( 769) AT1G74790 | Symbols: | catalytic | chr1:28098912-28101673 FORWARDCOG2133 protein|expressed protein	-1.13494
	31.1	cell.organisation	LOC_Os03g46440.1	Transcript	moderately similar to ( 452) AT5G45110 | Symbols: NPR3 | NPR3 (NPR1-LIKE PROTEIN 3); protein binding | chr5:18229319-18231334 FORWARD protein|BTBA4 - Bric-a-Brac,Tramtrack, Broad Complex BTB domain with Ankyrin repeat region, expressed	1.42299
	31.1	cell.organisation	LOC_Os06g45080.1	Transcript	moderately similar to ( 470) AT4G29950 | Symbols: | microtubule-associated protein | chr4:14658088-14660370 FORWARD protein|rabGAP/TBC domain-containing protein, putative, expressed	1.11818
	33.99	development.unspecified	LOC_Os06g01972.1	Transcript	moderately similar to ( 210) AT4G01440 | Symbols: | nodulin MtN21 family protein | chr4:596531-598512 FORWARD protein|auxin-induced protein 5NG4, putative, expressed	-1.19877
	33.99	development.unspecified	LOC_Os01g51870.1	Transcript	moderately similar to ( 254) AT5G10830 | Symbols: | embryo-abundant protein-related | chr5:3423731-3424649 FORWARD protein|methyltransferase, putative, expressed	0.968922
	33.99	development.unspecified	LOC_Os04g41130.1	Transcript	moderately similar to ( 265) AT1G65480 | Symbols: FT | FT (FLOWERING LOCUS T); phosphatidylethanolamine binding / protein binding | chr1:24331510-24333689 FORWARDweakly similar to ( 188) CET2_TOBAC CEN-like protein 2 - Nicotiana tabacum (Common tobacco) RKIP PBP PEBP_RKIP protein|osFTL6 FT-Like6 homologous to Flowering Locus T gene; contains Pfam profile PF01161: Phosphatidylethanolamine-binding …	-1.3661
	33.99	development.unspecified	LOC_Os06g42680.1	Transcript	weakly similar to ( 127) PSK1_ORYSA Phytosulfokines 1 precursor [Contains: Phytosulfokine-alpha (PSK-alpha) (Phytosulfokine-a); Phytosulfokine-beta (PSK-beta) (Phytosulfokine-b)] - Oryza sativa (Rice) protein|phytosulfokines 1 precursor, putative, expressed	-2.38137
	33.99	development.unspecified	LOC_Os02g13660.1	Transcript	very weakly similar to (94.0) AT2G42840 | Symbols: PDF1 | PDF1 (PROTODERMAL FACTOR 1) | chr2:17826327-17827426 REVERSE protein|meiosis 5, putative, expressed	-1.01519
	33.99	development.unspecified	LOC_Os04g31924.1	Transcript	highly similar to ( 545) AT3G01930 | Symbols: | nodulin family protein | chr3:319289-321488 REVERSENodulin-like protein|nodulin, putative, expressed	1.23603
	33.99	development.unspecified	LOC_Os03g26870.1	Transcript	highly similar to ( 546) AT1G78070 | Symbols: | FUNCTIONS IN: molecular_function unknown; INVOLVED IN: biological_process unknown; LOCATED IN: CUL4 RING ubiquitin ligase complex; EXPRESSED IN: 23 plant structures; EXPRESSED DURING: 13 growth stages; CONTAINS InterPro DOMAIN/s: WD40 repeat-like (InterPro:IPR011046), WD40 repeat, region (InterPro:IPR017986), WD40/YVTN repeat-like (InterPro:IPR01594…	1.93619
	33.99	development.unspecified	LOC_Os04g42420.1	Transcript	highly similar to ( 555) AT1G80530 | Symbols: | nodulin family protein | chr1:30278224-30280247 REVERSENodulin-like protein|nodulin, putative, expressed	1.14224
	34.1	transport.p- and v-ATPases	LOC_Os05g01030.1	Transcript	nearly identical (1536) AT3G25610 | Symbols: | haloacid dehalogenase-like hydrolase family protein | chr3:9308942-9313353 REVERSE MgtA protein|phospholipid-transporting ATPase, putative, expressed	-0.970951
	34.2	transport.sugars	LOC_Os03g10100.1	Transcript	highly similar to ( 625) AT3G18830 | Symbols: ATPLT5 | ATPLT5 (POLYOL TRANSPORTER 5); D-ribose transmembrane transporter/ D-xylose transmembrane transporter/ carbohydrate transmembrane transporter/ galactose transmembrane transporter/ glucose transmembrane transporter/ glycerol transmembrane transporter/ mann | chr3:6489000-6491209 REVERSEweakly similar to ( 176) STC_RICCO Sugar carrier protein C…	2.8775
	34.3	transport.amino acids	LOC_Os02g01210.1	Transcript	highly similar to ( 607) AT1G77380 | Symbols: AAP3, ATAAP3 | AAP3; amino acid transmembrane transporter | chr1:29075201-29077252 REVERSE Aa_trans protein|amino acid transporter, putative, expressed	-1.66631
	34.3	transport.amino acids	LOC_Os08g03350.1	Transcript	highly similar to ( 627) AT5G40780 | Symbols: LHT1 | LHT1; amino acid transmembrane transporter | chr5:16323823-16327082 FORWARD Aa_trans SdaC protein|amino acid transporter, putative, expressed	-1.12715
	34.3	transport.amino acids	LOC_Os03g25920.1	Transcript	moderately similar to ( 425) AT3G13620 | Symbols: | amino acid permease family protein | chr3:4450904-4452556 REVERSE PotE protein|amino acid permease family protein, putative, expressed	-1.52294
	34.3	transport.amino acids	LOC_Os02g44980.1	Transcript	moderately similar to ( 422) AT2G42005 | Symbols: | amino acid transporter family protein | chr2:17531323-17532564 REVERSE Aa_trans protein|transmembrane amino acid transporter protein, putative, expressed	1.28918
	34.3	transport.amino acids	LOC_Os04g35540.1	Transcript	moderately similar to ( 355) AT2G01170 | Symbols: BAT1 | BAT1 (BIDIRECTIONAL AMINO ACID TRANSPORTER 1); amino acid transmembrane transporter | chr2:102364-104462 REVERSE PotE AA_permease protein|amino acid permease family protein, putative, expressed	-1.56253
	34.10	transport.nucleotides	LOC_Os03g08880.1	Transcript	weakly similar to ( 164) AT1G28220 | Symbols: ATPUP3 | ATPUP3; purine transmembrane transporter | chr1:9860303-9861434 REVERSETPT protein|purine permease, putative, expressed	-1.98406
	34.12	transport.metal	LOC_Os04g52310.1	Transcript	moderately similar to ( 274) AT3G12750 | Symbols: ZIP1 | ZIP1 (ZINC TRANSPORTER 1 PRECURSOR); zinc ion transmembrane transporter | chr3:4051950-4053156 REVERSE Zip protein|metal cation transporter, putative, expressed	1.58215
	34.13	transport.peptides and oligopeptides	LOC_Os07g01070.1	Transcript	highly similar to ( 680) AT5G01180 | Symbols: PTR5, ATPTR5 | PTR5 (PEPTIDE TRANSPORTER 5); dipeptide transporter/ transporter | chr5:61257-63240 REVERSE PTR2 PTR2 protein|peptide transporter, putative, expressed	1.09055
	34.13	transport.peptides and oligopeptides	LOC_Os04g44320.1	Transcript	highly similar to ( 915) AT1G65730 | Symbols: YSL7 | YSL7 (YELLOW STRIPE LIKE 7); oligopeptide transporter | chr1:24442639-24446122 FORWARDOPT COG1297 protein|transposon protein, putative, unclassified, expressed	-1.57812
	34.13	transport.peptides and oligopeptides	LOC_Os08g05910.1	Transcript	highly similar to ( 540) AT1G12110 | Symbols: NRT1.1, CHL1-1, NRT1, B-1, ATNRT1, CHL1 | NRT1.1; nitrate transmembrane transporter/ transporter | chr1:4105341-4109290 FORWARD PTR2 PTR2 protein|peptide transporter PTR2, putative, expressed	-1.33597
	34.14	transport.unspecified cations	LOC_Os09g31130.1	Transcript	highly similar to ( 661) AT5G47560 | Symbols: ATTDT, ATSDAT, TDT | TDT (TONOPLAST DICARBOXYLATE TRANSPORTER); malate transmembrane transporter/ sodium:dicarboxylate symporter | chr5:19287895-19290347 REVERSE SLC13_permease CitT Na_sulph_symp ArsB_NhaD_permease protein|citrate transporter, putative, expressed	2.26493
	34.16	transport.ABC transporters and multidrug resistance systems	LOC_Os11g05700.1	Transcript	highly similar to ( 951) AT3G59140 | Symbols: ATMRP14 | ATMRP14; ATPase, coupled to transmembrane movement of substances | chr3:21863519-21868701 REVERSEweakly similar to ( 133) MDR_ORYSA Putative multidrug resistance protein (P-glycoprotein) - Oryza sativa (Rice) ABCC_MRP_domain2 MdlB ABCC_NFT1 SunT ABCC_SUR2 CydD ABCC_Glucan_exporter_like ABCC_CFTR2 PRK10790 ABCC_ATM1_transporter ABCC_MRP_Like …	1.15438
	34.99	transport.misc	LOC_Os11g05980.1	Transcript	weakly similar to ( 103) AT5G15340 | Symbols: | pentatricopeptide (PPR) repeat-containing protein | chr5:4982273-4984144 REVERSE protein|tetratricopeptide-like helical, putative, expressed	0.989174
	35.2	not assigned.unknown	LOC_Os01g55080.1	Transcript	protein|expressed protein	-1.79046
	35.2	not assigned.unknown	LOC_Os08g02060.1	Transcript	weakly similar to ( 115) AT1G33810 | Symbols: | unknown protein | chr1:12265084-12266655 FORWARD protein|expressed protein	1.13277
	35.2	not assigned.unknown	LOC_Os06g03850.1	Transcript	moderately similar to ( 286) AT4G27750 | Symbols: ISI1 | ISI1 (IMPAIRED SUCROSE INDUCTION 1); binding | chr4:13841708-13843501 FORWARD protein|impaired sucrose induction 1, putative, expressed	0.958702
	35.2	not assigned.unknown	LOC_Os05g45320.1	Transcript	weakly similar to ( 125) AT1G53400 | Symbols: | unknown protein | chr1:19925009-19926400 FORWARD protein|ubiquitin domain-containing protein 1, putative, expressed	0.975862
	35.2	not assigned.unknown	LOC_Os01g35930.1	Transcript	protein|retrotransposon protein, putative, unclassified, expressed	0.979412
	35.2	not assigned.unknown	LOC_Os11g05390.1	Transcript	moderately similar to ( 225) AT2G16980 | Symbols: | tetracycline transporter | chr2:7376376-7380944 FORWARD protein|transporter, major facilitator family, putative, expressed	1.72864
	35.2	not assigned.unknown	LOC_Os12g36880.1	Transcript	protein|pathogenesis-related Bet v I family protein, putative, expressed	1.96897
	35.2	not assigned.unknown	LOC_Os06g19630.1	Transcript	highly similar to ( 512) AT4G12680 | Symbols: | unknown protein | chr4:7475104-7478174 FORWARD protein|steroid nuclear receptor, ligand-binding, putative, expressed	1.30152
	35.2	not assigned.unknown	LOC_Os03g51380.1	Transcript	protein|expressed protein	-2.09001
	35.2	not assigned.unknown	LOC_Os02g37490.1	Transcript	protein|glycine-rich cell wall structural protein precursor, putative, expressed	-1.73165
	35.2	not assigned.unknown	LOC_Os04g41710.1	Transcript	moderately similar to ( 431) AT5G11420 | Symbols: | FUNCTIONS IN: molecular_function unknown; INVOLVED IN: biological_process unknown; LOCATED IN: cell wall, plant-type cell wall; EXPRESSED IN: 23 plant structures; EXPRESSED DURING: 13 growth stages; CONTAINS InterPro DOMAIN/s: Protein of unknown function DUF642 (InterPro:IPR006946), Galactose-binding like (InterPro:IPR008979); BEST Arabidopsis t…	1.24357
	35.2	not assigned.unknown	LOC_Os03g53540.1	Transcript	DUF1677 protein|expressed protein	2.88055
	35.2	not assigned.unknown	LOC_Os01g65520.1	Transcript	moderately similar to ( 362) AT1G71360 | Symbols: | FUNCTIONS IN: molecular_function unknown; INVOLVED IN: biological_process unknown; LOCATED IN: mitochondrion; CONTAINS InterPro DOMAIN/s: Sad1/UNC-like, C-terminal (InterPro:IPR012919), Galactose-binding like (InterPro:IPR008979); BEST Arabidopsis thaliana protein match is: unknown protein (TAIR:AT1G22882.1); Has 9785 Blast hits to 6992 proteins…	1.34001
	35.2	not assigned.unknown	LOC_Os04g43660.1	Transcript	protein|expressed protein	2.31192
	35.2	not assigned.unknown	LOC_Os02g19950.1	Transcript	protein|expressed protein	1.48715
	35.2	not assigned.unknown	LOC_Os06g29730.1	Transcript	protein|RALFL28 - Rapid ALkalinization Factor RALF family protein precursor, expressed	1.52225
	35.2	not assigned.unknown	LOC_Os10g28080.1	Transcript	protein|glycosyl hydrolase, putative, expressed	1.56587
	35.2	not assigned.unknown	LOC_Os07g48080.1	Transcript	weakly similar to ( 149) AT2G38370 | Symbols: | unknown protein | chr2:16072184-16074168 REVERSEDUF827 protein|expressed protein	-1.346
	35.2	not assigned.unknown	LOC_Os10g28050.1	Transcript	protein|chitinase 2, putative, expressed	-1.2232
	35.2	not assigned.unknown	LOC_Os06g41450.1	Transcript	protein|VQ domain containing protein, putative, expressed	-1.63965
	35.2	not assigned.unknown	LOC_Os11g05810.1	Transcript	protein|expressed protein	1.29314
	35.2	not assigned.unknown	LOC_Os07g32710.1	Transcript	protein|retrotransposon protein, putative, unclassified, expressed	-1.80741
	35.2	not assigned.unknown	LOC_Os02g13770.1	Transcript	weakly similar to ( 197) AT5G41980 | Symbols: | unknown protein | chr5:16793765-16794889 FORWARD protein|transposon protein, putative, CACTA, En/Spm sub-class, expressed	-0.991559
	35.2	not assigned.unknown	LOC_Os12g08564.1	Transcript	protein|retrotransposon protein, putative, unclassified, expressed	1.20478
	35.2	not assigned.unknown	LOC_Os09g04310.1	Transcript	protein|expressed protein	0.975545
	35.2	not assigned.unknown	LOC_Os02g05686.1	Transcript	protein|expressed protein	1.46721
	35.2	not assigned.unknown	LOC_Os03g13870.1	Transcript	protein|expressed protein	1.02814
	35.2	not assigned.unknown	LOC_Os10g42780.1	Transcript	moderately similar to ( 471) AT1G32080 | Symbols: | membrane protein, putative | chr1:11537572-11539756 REVERSELrgB LrgB protein|lrgB-like family protein, expressed	-1.59148
	35.2	not assigned.unknown	LOC_Os12g14220.1	Transcript	protein|expressed protein	-0.958539
	35.2	not assigned.unknown	LOC_Os09g19870.1	Transcript	protein|transposon protein, putative, unclassified, expressed	1.07563
	35.2	not assigned.unknown	LOC_Os01g42520.1	Transcript	moderately similar to ( 483) AT4G32460 | Symbols: | FUNCTIONS IN: molecular_function unknown; INVOLVED IN: biological_process unknown; LOCATED IN: plant-type cell wall; EXPRESSED IN: 24 plant structures; EXPRESSED DURING: 15 growth stages; CONTAINS InterPro DOMAIN/s: Protein of unknown function DUF642 (InterPro:IPR006946), Galactose-binding like (InterPro:IPR008979); BEST Arabidopsis thaliana pro…	-1.06311
	35.2	not assigned.unknown	LOC_Os01g56300.1	Transcript	highly similar to ( 548) AT3G22270 | Symbols: | unknown protein | chr3:7874480-7877857 FORWARD protein|expressed protein	1.04791
	35.2	not assigned.unknown	LOC_Os01g04590.1	Transcript	moderately similar to ( 227) AT1G15030 | Symbols: | Encodes a Cysteine-rich peptide (CRP) family protein | chr1:5177895-5179853 FORWARDDUF789 protein|expressed protein	1.42865
	35.2	not assigned.unknown	LOC_Os08g02904.1	Transcript	protein|expressed protein	1.61065
	35.2	not assigned.unknown	LOC_Os11g15000.1	Transcript	protein|expressed protein	-4.71987
	35.2	not assigned.unknown	LOC_Os08g08592.1	Transcript	protein|expressed protein	-1.40027
	35.2	not assigned.unknown	LOC_Os04g03920.1	Transcript	protein|expressed protein	-1.95484
	35.2	not assigned.unknown	LOC_Os06g02340.1	Transcript	protein|OsFBX183 - F-box domain containing protein, expressed	1.01461
	35.2	not assigned.unknown	LOC_Os03g14880.1	Transcript	weakly similar to ( 163) AT2G41610 | Symbols: | unknown protein | chr2:17347181-17348113 FORWARD protein|expressed protein	-1.08201
	35.2	not assigned.unknown	LOC_Os09g26840.1	Transcript	weakly similar to ( 102) AT1G72490 | Symbols: | unknown protein | chr1:27289435-27290732 REVERSE protein|expressed protein	-1.50124
	35.2	not assigned.unknown	LOC_Os02g09890.1	Transcript	weakly similar to ( 149) AT1G67170 | Symbols: | unknown protein | chr1:25127727-25129145 FORWARD protein|protein kinase PKN/PRK1, effector, putative, expressed	0.97791
	35.2	not assigned.unknown	LOC_Os05g04700.1	Transcript	protein|OsRCI2-6 - Hydrophobic protein LTI6B, expressed	2.50088
	35.2	not assigned.unknown	LOC_Os01g18450.1	Transcript	protein|expressed protein	-0.99708
	35.2	not assigned.unknown	LOC_Os06g04480.1	Transcript	very weakly similar to (86.7) AT2G27830 | Symbols: | FUNCTIONS IN: molecular_function unknown; EXPRESSED IN: 22 plant structures; EXPRESSED DURING: 13 growth stages; BEST Arabidopsis thaliana protein match is: pentatricopeptide (PPR) repeat-containing protein (TAIR:AT4G22760.1); Has 68 Blast hits to 68 proteins in 11 species: Archae - 0; Bacteria - 0; Metazoa - 0; Fungi - 0; Plants - 68; Viruses …	1.32022
	35.2	not assigned.unknown	LOC_Os03g04870.1	Transcript	protein|expressed protein	-1.27334
	35.2	not assigned.unknown	LOC_Os01g61060.1	Transcript	moderately similar to ( 335) AT5G05350 | Symbols: | unknown protein | chr5:1585757-1587337 FORWARDPLAC8 protein|SAG20, putative, expressed	-0.958016
	35.2	not assigned.unknown	LOC_Os01g72080.1	Transcript	protein|calmodulin-like protein 1, putative, expressed	-1.36928
	35.2	not assigned.unknown	LOC_Os12g20410.1	Transcript	protein|matrix attachment region binding protein, putative, expressed	0.98332
[truncated: 26 more rows]

## Sheet: Table S6
Table S6: Pathway enrichment analyses of light- and dark-nitrate DEGs using Expath tool.
[truncated: 45 more rows]

[truncated: 11 more sheets: Table S7, Table S8, Table S9, Table S10, Table S11, Table S12, Table S13, Table S14, Table S15, Table S16, Table S17]
